# Supplementary material for: Loss of Y chromosome in Alzheimer’s patients co-occurs with somatic mutations beyond CHIP drivers
Source: Life Sci Alliance. 2025 Dec 10;9(2):e202503533. doi: 10.26508/lsa.202503533 (PMC12696397; doi:10.26508/lsa.202503533)
Supplement: Supplementary file 1 [file LSA-2025-03533_TableS1.xlsx]

## Sheet: Table S1. Sequencing depth
Sample ID	Total number of sequenced reads	Total number of uniquely mapped non-duplicate reads	Total number of covered bases	Median coverage (and range) per base	Percentage of targeted bases with coverage ≥20	Percentage of targeted bases with coverage ≥50
GS001_CD4	320512312	258510837	37510158919	126 (0-4725)	0.968718	0.896914
GS001_M	225615366	201188090	29365261703	115 (0-4427)	0.959448	0.864399
GS002_CD4	294356070	268148411	39332975305	129 (0-4723)	0.97008	0.905846
GS002_M	404867886	370808027	54557232753	145 (0-5351)	0.973562	0.924567
GS002_NK	334465150	290593714	42646159236	136 (0-5668)	0.968945	0.906319
GS003_CD4	223061992	186442021	27454457449	165 (0-4900)	0.974186	0.933577
GS003_M	192663392	169095019	24942555151	160 (0-4582)	0.972185	0.924127
GS003_NK	234757042	184816831	26521560706	112 (0-3968)	0.962316	0.860937
GS004_CD4	246763944	206975713	30272000776	123 (0-3906)	0.968324	0.891591
GS004_M	200713342	174116973	25784769973	164 (0-4611)	0.975323	0.935136
GS004_NK	190947542	168192469	24746253186	130 (0-3458)	0.968783	0.8995
EPH020_CD4	213686586	188457291	27396430112	144 (0-4829)	0.971815	0.923754
EPH020_M	251129416	219507530	31836824994	135 (0-4519)	0.973167	0.925858
EPH020_NK	280908892	241796142	35425755837	180 (0-5860)	0.976012	0.948287
EPH026_CD4	201635844	178172397	25988693035	146 (0-4065)	0.972199	0.922268
EPH026_M	192134814	166818842	24352224754	146 (0-4096)	0.973885	0.930456
EPH026_NK	180471314	161405617	23655323887	136 (0-3834)	0.97167	0.917078
EPH027_CD4	200316168	174499389	25326709931	146 (0-4290)	0.96886	0.918202
EPH027_M	203929836	180489634	26232935512	133 (0-3801)	0.969179	0.909956
EPH027_NK	253866484	208246905	29936130236	168 (0-5351)	0.96722	0.918989
EPH029_CD4	195312180	174474543	25500559021	152 (0-4331)	0.970065	0.921181
EPH029_M	216416982	191379751	28093394398	134 (0-3735)	0.969311	0.908404
EPH029_NK	224893552	198777866	28801255727	132 (0-3751)	0.970623	0.912748
EPH031_CD4	197196746	175401949	25351488799	121 (0-3381)	0.969155	0.898732
EPH031_M	218752634	191335257	27922413120	147 (0-4028)	0.974246	0.931156
EPH031_NK	257121296	231399388	33543700157	129 (0-3412)	0.970909	0.910822
GAD001_CD4	293399358	242659785	36029157205	200 (0-6706)	0.977793	0.956207
GAD001_M	470440684	424662324	61661043982	137 (0-3992)	0.970655	0.917701
GAD001_NK	186184452	165703181	24471666292	144 (0-4250)	0.973183	0.923284
GK001_CD4	322949424	298384004	43651835570	119 (0-3826)	0.968934	0.89259
GK001_M	317300440	290700478	42705988122	131 (0-4062)	0.970636	0.907922
GK001_NK	256797566	232767197	34110166890	149 (0-4673)	0.971628	0.923214
GK002_CD4	221397688	190894741	28189426186	152 (0-5222)	0.974019	0.932859
GK002_M	185785922	162771132	23977089477	145 (0-5273)	0.973122	0.922124
GK002_NK	309844332	241786453	34865814248	122 (0-4506)	0.96787	0.892051
GK004_CD4	223483526	195763289	28653935607	129 (0-4054)	0.969344	0.899333
GK004_G	231683016	199640165	29327586709	133 (0-4246)	0.970612	0.904193
GK006_CD4	287381472	258894304	37857984592	119 (0-3367)	0.966744	0.890066
GK006_M	354582506	319410878	46854091805	139 (0-4005)	0.970692	0.913099
GK006_NK	293658054	272301128	39943983843	128 (0-3533)	0.967074	0.892763
GK007_CD4	342062310	314168663	46094011487	135 (0-5271)	0.971644	0.914109
GK007_M	278688634	259471569	37882385023	125 (0-4575)	0.969301	0.899521
GK007_NK	389216634	346012698	50645293755	138 (0-5826)	0.972045	0.919768
GK008_CD4	208690816	187759068	27501507884	126 (0-4454)	0.971496	0.910532
GK008_M	274266172	248016714	36269699680	129 (0-4980)	0.971724	0.909332
GK008_NK	302027644	276120508	40318618490	124 (0-4655)	0.967001	0.88844
GK010_CD4	189795672	169502660	25036188378	148 (0-4178)	0.974074	0.925301
GK010_M	187941414	164474065	24308750427	151 (0-4601)	0.970453	0.913922
GK010_NK	199499696	177852621	26222119593	149 (0-4432)	0.973692	0.926129
GK012_CD4	194556584	165844253	24532246049	168 (0-5515)	0.976601	0.943778
GK012_NK	190256176	170415640	25016534259	120 (0-4154)	0.967028	0.886212
GK017_CD4	292979344	264605723	39025725928	132 (0-5917)	0.97033	0.907874
GK017_M	204270124	185189160	27187064279	125 (0-5860)	0.971331	0.90407
GK017_NK	300482062	274591133	40260548825	123 (0-4970)	0.966695	0.889834
GK025_CD4	197443586	179701674	26213233492	111 (0-4919)	0.946055	0.831595
GK025_NK	354491488	327504974	48058967798	145 (0-4057)	0.973245	0.927387
GK026_CD4	241594620	218601801	31866520905	128 (0-5092)	0.970929	0.905186
GK026_M	197790472	172555130	25170618018	163 (0-6229)	0.972495	0.930346
GK027_CD4	193616964	175280535	25506907828	151 (0-3087)	0.973076	0.935697
GK027_M	260778760	233923842	34423679094	133 (0-3473)	0.9734	0.919097
GK027_NK	330411294	304061666	44558102230	132 (0-3416)	0.968472	0.901345
GK028_CD4	341378990	311950576	45461092838	138 (0-3952)	0.971291	0.917803
GK028_M	255791004	226994828	33279390062	126 (0-4019)	0.969605	0.903165
GK028_NK	346701692	314377376	45984063011	132 (0-3912)	0.971232	0.915067
GK030_CD4	184984050	161303401	23869762003	153 (0-4834)	0.974792	0.931857
GK030_M	192728180	169923778	25173522137	167 (0-5200)	0.975471	0.938002
GK030_NK	273134966	239163369	35185100256	139 (0-4342)	0.970215	0.910812
GK031_CD4	352907568	285780052	39600789918	103 (0-4846)	0.9447	0.799589
GK031_M	401217614	354973087	52227158298	141 (0-3184)	0.97344	0.920913
GK031_NK	347645700	310783790	45341726472	126 (0-3383)	0.970648	0.913728
GK033_CD4	185053352	163069220	24125948496	140 (0-3881)	0.97007	0.909019
GK033_G	234627632	200391822	29561479453	187 (0-5136)	0.975656	0.943754
GK035_CD4	267823546	228107629	33743962241	200 (0-9236)	0.978474	0.957955
GK035_M	394566522	351151276	51519067456	120 (0-5866)	0.964939	0.881082
GK035_NK	346462580	306759703	45144908280	122 (0-5539)	0.967626	0.887616
GK037_CD4	388383356	341576030	50639501702	140 (0-3322)	0.971877	0.913525
GK037_M	325612928	292667607	42978463613	124 (0-3141)	0.967192	0.890543
GK037_NK	293710284	253289204	37388634794	157 (0-3539)	0.975306	0.935452
GK039_CD4	257685898	218173059	32235807359	193 (0-5721)	0.977679	0.954116
GK039_NK	371778722	337546364	49313752579	130 (0-4453)	0.970378	0.910263
GK041_CD4	187137404	162993713	23908811437	135 (0-4652)	0.970355	0.910276
GK041_M	363813166	313809914	46169086248	172 (0-5702)	0.973784	0.935495
GK041_NK	376998530	334719231	48877802954	130 (0-4900)	0.971291	0.917219
GK042_CD4	372085968	332236278	48489575445	134 (0-4056)	0.971859	0.921007
GK042_M	313251094	277556789	40766188670	133 (0-3913)	0.967867	0.899356
GK042_NK	310220392	274440886	40389498160	126 (0-3864)	0.971807	0.907602
GK045_CD4	188657768	166768170	24658000947	126 (0-3447)	0.968545	0.896051
GK045_M	193916506	167056008	24299427786	146 (0-4910)	0.968537	0.904365
GK045_NK	192489720	168610070	24802339573	157 (0-4061)	0.974475	0.934457
GK048_CD4	253189916	228693327	33671629158	128 (0-3225)	0.968373	0.897917
GK048_NK	195420302	169181959	25036412057	169 (0-4422)	0.975557	0.938768
GK060_CD4	237583046	211621712	31361426906	199 (0-5708)	0.976808	0.949442
GK060_G	249114776	218025978	32232847282	166 (0-4199)	0.975719	0.939186
GK060_NK	413868380	373366833	54627063763	145 (0-4263)	0.971743	0.920238
GK061_CD4	247503808	218556569	32144887493	148 (0-4619)	0.972783	0.927
GK061_G	346156976	319434227	46955700525	143 (0-4268)	0.972529	0.918132
GK061_NK	187670846	167693271	24754614605	155 (0-4550)	0.972827	0.926873
KAD004_CD4	292936192	261951043	37689913399	138 (0-4656)	0.963031	0.882858
KAD004_G	245390978	219195222	31155895293	112 (0-3767)	0.961221	0.854794
KAD004_NK	305504188	272359367	38629397090	107 (0-5084)	0.941176	0.802249
KAD009_CD4	366816154	305460203	39450510826	99 (0-6284)	0.919404	0.760697
KAD009_G	263268050	230130970	32777127265	151 (0-6031)	0.968948	0.908174
KAD009_NK	228275360	203229826	28910756282	109 (0-5107)	0.950155	0.822
KAD011_CD4	188788714	165740796	23841666731	127 (0-4047)	0.970367	0.905951
KAD011_G	195259562	163942904	23893975555	156 (0-4305)	0.97614	0.945758
KAD011_NK	200952508	175243171	25386223784	144 (0-7387)	0.960622	0.862566
KAD016_CD4	256810918	231037936	33299704325	120 (0-3009)	0.967996	0.899058
KAD016_NK	207061002	185779574	26811951068	119 (0-3031)	0.963891	0.874663
KAD017_CD4	294054242	266220150	37659900444	121 (0-3321)	0.968995	0.903181
KAD017_NK	295980362	261081660	37845499833	177 (0-4816)	0.975921	0.948566
KAD025_CD4	250163126	218657999	31772342605	191 (0-4460)	0.975773	0.943515
KAD025_G	205333378	182785307	26385065738	144 (0-3771)	0.968861	0.913882
KAD025_NK	441336906	400606856	57856712012	127 (0-3413)	0.970389	0.906793
KAD029_CD4	196286190	172304579	24829618704	144 (0-3843)	0.970043	0.909413
KAD029_G	382290490	329033761	47481465135	200 (0-5292)	0.970794	0.916193
KAD029_NK	314233510	272145262	39062110820	138 (0-3803)	0.97125	0.913507
KAD030_CD4	294438484	252565027	36451412283	189 (0-5946)	0.976032	0.944463
KAD030_G	283459186	251505297	36244304640	132 (0-5055)	0.957635	0.855445
KAD030_NK	193518838	168422236	24343206888	148 (0-4636)	0.974312	0.932565
KAD031_CD4	179587376	154163022	22307351560	129 (0-3517)	0.968209	0.887637
KAD031_G	264516286	231232376	33121494603	148 (0-4365)	0.970673	0.908836
KAD031_NK	211614528	183414489	26625530628	126 (0-3701)	0.968422	0.887189
KAD033_CD4	232854524	200723635	29104973193	172 (0-4822)	0.976262	0.948416
KAD033_G	205895830	181850560	26171185678	113 (0-3501)	0.962559	0.854729
KAD033_NK	199761024	175998629	25560155814	137 (0-3991)	0.97314	0.919855
KAD034_CD4	203997758	177360340	25711860570	143 (0-6228)	0.965095	0.891311
KAD034_G	193997062	169082465	24504621691	134 (0-5071)	0.959893	0.862798
KAD034_NK	182713838	160575632	22996542776	135 (0-4560)	0.973061	0.922677
KAD037_CD4	198904038	182611871	26883621265	138 (0-4060)	0.973998	0.925202
KAD037_G	234590886	214559884	31629333394	132 (0-4151)	0.973499	0.918479
KAD037_NK	241229510	215140789	31509046613	140 (0-3673)	0.971552	0.922515
KAD041_CD4	212879036	190678122	28084627171	123 (0-4265)	0.968918	0.892989
KAD041_G	181894582	163052100	23847706969	128 (0-4394)	0.970794	0.905165
KAD041_NK	197485668	176059678	25893500597	171 (0-5415)	0.975971	0.942292
KAD043_CD4	259547078	232983901	34097571875	179 (0-4288)	0.976443	0.952112
KAD043_G	196971784	179310771	26364976519	157 (0-4662)	0.971436	0.919471
KAD043_NK	241841484	220513610	32484026515	179 (0-4879)	0.974895	0.941206
KAD047_CD4	215312146	190936606	28065324573	193 (0-5009)	0.97748	0.95283
KAD047_G	186244420	166987411	24642065574	159 (0-4502)	0.973629	0.930659
KAD047_NK	213120826	187074670	27548351228	191 (0-5240)	0.977506	0.951507
KAD048_CD4	209339560	185779449	27048129412	150 (0-4385)	0.973102	0.929378
KAD048_G	210993582	186093311	27199595873	144 (0-4184)	0.975102	0.933156
KAD048_NK	263629068	231620128	33896048770	200 (0-5682)	0.976892	0.953784
KAD050_CD4	192590014	172929949	25191813637	146 (0-4028)	0.972159	0.928084
KAD050_G	185278792	169618676	25084382272	152 (0-4454)	0.973025	0.928257
KAD050_NK	215434010	196871189	28878832875	138 (0-3960)	0.971904	0.917511
KAD051_CD4	266710070	239912561	35006784591	159 (0-4573)	0.97413	0.933721
KAD051_G	203826518	186830256	27332029698	126 (0-3508)	0.971632	0.908826
KAD051_NK	328822590	296067674	43527793132	200 (0-5531)	0.977973	0.959613
KAD052_CD4	216625758	190516424	27708594329	134 (0-3563)	0.974561	0.930413
KAD052_G	213472242	188428510	27761627664	181 (0-5262)	0.976418	0.947224
KAD052_NK	272905120	229474798	33719881272	200 (0-6252)	0.97933	0.964607
KAD054_CD4	224056452	190059661	27413358039	183 (0-5144)	0.977776	0.959426
KAD054_G	187369792	166083428	24143384443	163 (0-5107)	0.975846	0.945832
KAD054_NK	233996830	204880386	29975331213	200 (0-6110)	0.978322	0.96159
KAD055_CD4	197075010	175307599	25804066561	174 (0-4565)	0.976268	0.950037
KAD055_G	216920638	196036194	28781808222	132 (0-3584)	0.97102	0.911613
KAD055_NK	197966376	179508692	26006956518	134 (0-3645)	0.973439	0.925979
KAD056_CD4	196870598	179128929	25961354054	123 (0-3994)	0.972357	0.915787
KAD056_G	289073028	261332292	38197930193	149 (0-4854)	0.975021	0.938704
KAD056_NK	204955328	185897217	26511799257	123 (0-3802)	0.968089	0.901546
KAD057_CD4	251778554	224692677	33164340797	200 (0-4631)	0.978123	0.960105
KAD057_G	189661388	170688542	24788258842	150 (0-3659)	0.97474	0.938886
KAD057_NK	200798586	180920809	26660036741	173 (0-4084)	0.977208	0.952537
KAD058_CD4	189719850	173007164	25463658168	158 (0-4170)	0.972785	0.933557
KAD058_G	225518272	208052990	30547871206	125 (0-3452)	0.97155	0.908286
KAD058_NK	389731430	349993572	50807028335	150 (0-3841)	0.975081	0.940126
KAD059_CD4	250164492	227427574	33305863029	125 (0-3423)	0.970274	0.907077
KAD059_G	377327530	344438991	50412852974	157 (0-4178)	0.975375	0.938242
KAD059_NK	196600856	175227102	25854763408	150 (0-4114)	0.975115	0.933304
KAD062_CD4	247682786	201915242	29505204695	196 (0-5234)	0.978066	0.960743
KAD062_M	214731110	182500495	26800493913	180 (0-4623)	0.977541	0.954398
KAD062_NK	230552052	202157591	29844373359	149 (0-4333)	0.974073	0.929425
KAD063_CD4	185891968	166495631	24339605819	130 (0-3687)	0.972062	0.91322
KAD063_M	241378230	216531920	31443980105	121 (0-3598)	0.970818	0.899169
KAD063_NK	230084916	204258848	29791035917	162 (0-4501)	0.975753	0.940812
KAD065_CD4	197954890	175912423	25706325408	156 (0-5260)	0.975123	0.938858
KAD065_M	208611250	183167933	26902205136	178 (0-5967)	0.976323	0.948057
KAD065_NK	341406306	305948094	44451060661	122 (0-4485)	0.969753	0.898685
KAD083_CD4	282575278	240364313	34762587317	121 (0-3306)	0.966816	0.88643
KAD083_G	309760550	277526530	40674640212	127 (0-3261)	0.969404	0.899907
KAD083_NK	232950088	183577796	26749382757	120 (0-4351)	0.969223	0.897582
KAD087_CD4	203182248	180752945	26591229497	151 (0-3904)	0.972834	0.927196
KAD087_G	257605286	230584591	33667528451	128 (0-3304)	0.971753	0.914148
KAD087_NK	193785264	169427442	25032911773	168 (0-4353)	0.975067	0.938688
KAD090_CD4	237850486	206916581	30498055228	200 (0-4907)	0.977462	0.954639
KAD090_G	604198516	547493116	79990981126	155 (0-4682)	0.972314	0.927494
KAD090_NK	185435038	162832177	24069196594	166 (0-4109)	0.975025	0.937818
KAD094_CD4	210134324	184991087	27263708345	151 (0-5261)	0.973087	0.928363
KAD094_G	324902604	298821119	43962135909	137 (0-5208)	0.97123	0.912532
KAD094_NK	196979146	175238415	25843825709	129 (0-4743)	0.973008	0.919796
KAD100_CD4	187644528	166695536	24545966185	132 (0-4200)	0.971909	0.908104
KAD100_G	340472786	307079113	44734471756	127 (0-3934)	0.96922	0.905476
KAD100_NK	179347758	160520555	23649925562	126 (0-4164)	0.967302	0.892048
KAD103_CD4	202924062	175767693	26007871685	148 (0-5147)	0.971225	0.917758
KAD103_G	308205984	276524226	40403746706	127 (0-4288)	0.971842	0.915982
KAD103_NK	188141484	166459186	24663103884	142 (0-5086)	0.971186	0.91414
KAD108_CD4	398753082	366692700	53754514418	139 (0-3569)	0.970984	0.914984
KAD108_G	192652210	172304835	25401901270	135 (0-3971)	0.969754	0.907423
KAD108_NK	364436008	337255276	49496041075	144 (0-3922)	0.971622	0.919474
M031_CD4	402100414	353905306	51487775468	135 (0-4762)	0.966273	0.895083
M031_M	335809658	298226005	43471069417	131 (0-3955)	0.968519	0.901471
M031_NK	226084110	199678015	29389415497	149 (0-4065)	0.973494	0.928352
M033_CD4	209414098	185748267	27257286335	137 (0-4075)	0.96946	0.905492
M033_G	213926000	194907814	28590563223	120 (0-3631)	0.945166	0.825709
M033_NK	214158644	190844512	27978213793	135 (0-4467)	0.957294	0.860618
M034_CD4	228502034	201309059	29179190658	127 (0-3587)	0.969494	0.901719
M034_G	205354632	181575248	26529660610	128 (0-3937)	0.966611	0.885649
M034_NK	264083192	238528288	34508420085	116 (0-3471)	0.962649	0.8676
M035_CD4	179283666	157639780	23090048525	139 (0-5514)	0.956367	0.858215
M035_G	191247640	168800282	24655334112	138 (0-5302)	0.972426	0.918473
M035_NK	213272398	187588666	27285986018	128 (0-4839)	0.970717	0.903052
M037_CD4	212242126	185076504	26854484138	175 (0-5785)	0.976716	0.950785
M037_G	192244556	166022669	24309870472	158 (0-5642)	0.972846	0.92282
M037_NK	289396874	257721129	37376942267	129 (0-4769)	0.969477	0.902954
M038_CD4	226370810	205894281	30037215588	123 (0-3556)	0.971377	0.906085
M038_G	335233714	303354882	44184978143	134 (0-4055)	0.972523	0.917789
M038_NK	240799866	213340352	31160493437	154 (0-4959)	0.967599	0.901444
M301_CD4	233423242	204132299	29741209545	159 (0-4347)	0.973433	0.925539
M301_G	201295402	174004509	25473121622	165 (0-4352)	0.975086	0.936661
M306_CD4	212483674	189811493	27458056068	127 (0-4788)	0.966682	0.891637
M306_G	182859300	140799735	20375569368	114 (0-3551)	0.966965	0.875054
M306_NK	207941180	171966631	22248165705	87 (0-6214)	0.912938	0.731882
M318_CD4	203947064	176882123	24552193525	100 (0-2886)	0.950603	0.805769
M318_G	374259944	310917871	44494715328	119 (0-2375)	0.976886	0.944089
M318_NK	239485920	80892603	11616625135	62 (0-1579)	0.966138	0.703343
M349_CD4	182874670	157334952	22636543762	101 (0-8464)	0.880504	0.706987
M349_G	189322130	161149352	22714694468	95 (0-6123)	0.918083	0.73818
M349_NK	226311180	199833913	28335400883	120 (0-6053)	0.932061	0.7948
M393_CD4	213955988	192457396	27809891732	108 (0-3530)	0.933527	0.777205
M393_G	219586254	188586928	26723354349	136 (0-3599)	0.971154	0.917364
M393_NK	195684468	163493022	23159385386	118 (0-5499)	0.924826	0.784052
M394_CD4	250436356	221685883	32185116623	132 (0-5659)	0.933163	0.797088
M394_G	310703554	272199177	38146455166	103 (0-3912)	0.932827	0.783066
M394_NK	203035378	181185615	26273417340	112 (0-3563)	0.946729	0.820227
M401_CD4	232446248	207302841	30304666019	122 (0-3870)	0.969465	0.894877
M401_G	276133052	252509846	36594709028	120 (0-4368)	0.963136	0.877154
M401_NK	252055312	225324000	32905438682	130 (0-3803)	0.969769	0.906227
M426_CD4	248011794	224283257	32005433760	111 (0-3607)	0.962703	0.862158
M426_G	180506280	160925799	23336212077	127 (0-3840)	0.970426	0.90115
M426_NK	223147824	192084213	27619686760	177 (0-5197)	0.975033	0.940467
M428_CD4	302473424	275638182	40163485970	123 (0-3799)	0.968759	0.878089
M428_G	245854010	214086893	31178409946	168 (0-5152)	0.976245	0.945883
M428_NK	271686010	248957996	36010838418	118 (0-3000)	0.969373	0.896866
M431_CD4	235441590	214011016	31144637342	120 (0-3487)	0.963299	0.872054
M431_G	189067958	169149575	24632773237	118 (0-3091)	0.96748	0.887683
M431_NK	221902468	197751124	28443942155	130 (0-3496)	0.967354	0.894971
M433_CD4	315760590	284716763	40728589542	127 (0-3318)	0.972051	0.916874
M433_G	224715726	199288328	28881527515	140 (0-3601)	0.973332	0.919807
M433_NK	252671936	225195582	32161772463	123 (0-3556)	0.96559	0.875381
M454_CD4	216836552	190906183	28153385659	127 (0-4657)	0.969408	0.89737
M454_G	326784168	303020500	44724039008	137 (0-4450)	0.971597	0.918205
M454_NK	198002914	175659571	25947344092	180 (0-5935)	0.975584	0.944449
UAD005_CD4	228300144	203748057	29419234804	126 (0-3648)	0.972086	0.91469
UAD005_G	196184032	173452936	25220760632	125 (0-3466)	0.973037	0.913802
UAD005_NK	198804518	170571200	24881269666	160 (0-4128)	0.977039	0.949694
UAD010_CD4	206228364	181384174	26313906335	155 (0-4708)	0.97396	0.932102
UAD010_M	242594082	215704793	30898441728	128 (0-3932)	0.972164	0.920361
UAD010_NK	183646036	161065347	23301040226	139 (0-3992)	0.974811	0.931682
UAD012_CD4	265858862	239313155	34280085557	115 (0-3998)	0.962928	0.861994
UAD012_M	179252874	158065540	23208672663	153 (0-4667)	0.9741	0.930995
UAD012_NK	202337562	175517522	25700946042	170 (0-4862)	0.975364	0.94332
UAD017_CD4	189477342	162340557	23796525935	157 (0-4004)	0.975466	0.944843
UAD017_M	203120706	177567577	25861201990	141 (0-3726)	0.974044	0.930202
UAD017_NK	252916904	227657120	33014546374	128 (0-3723)	0.970474	0.905719
UAD022_CD4	210056472	183744813	26193109295	108 (0-3603)	0.950032	0.82638
UAD022_G	436098522	378582759	52305983082	130 (0-4813)	0.960027	0.872973
UAD022_NK	201055740	170695100	23921855624	128 (0-4782)	0.956714	0.868696
UAD027_CD4	254925218	227046944	32930507539	114 (0-6283)	0.942603	0.796275
UAD027_G	254057456	231347160	33762736591	123 (0-3942)	0.970633	0.907034
UAD027_NK	395840496	351018237	50900217966	126 (0-4217)	0.96917	0.902168
UAD028_CD4	430740942	374499648	53236496434	151 (0-5607)	0.968497	0.90727
UAD028_G	225203404	186011853	26882314400	170 (0-5686)	0.975738	0.947267
UAD028_NK	231845408	199057761	28586338058	116 (0-4013)	0.973103	0.91364
UAD029_CD4	590039888	525842132	74956538922	149 (0-4364)	0.977662	0.951789
UAD029_G	192883012	159473438	22965154572	147 (0-4346)	0.976239	0.943721
UAD029_NK	353314310	306584765	43185992955	124 (0-3583)	0.973662	0.922067
UAD033_CD4	313733222	257055398	36892650354	184 (0-5150)	0.977767	0.954931
UAD033_G	226510154	180214621	25480682521	144 (0-3759)	0.97549	0.944783
UAD033_NK	224096878	186765823	27061364098	170 (0-4425)	0.976225	0.95285
UAD034_CD4	207508430	177788509	25497600899	144 (0-3867)	0.974068	0.931632
UAD034_G	286028666	228827588	32887323879	170 (0-4473)	0.977463	0.956997
UAD034_NK	210173030	176722696	25637446963	157 (0-4040)	0.975961	0.947153
UAD036_CD4	225566046	188600691	27286147613	174 (0-5060)	0.97577	0.944269
UAD036_G	239140938	200858725	28820136699	155 (0-5083)	0.974055	0.940434
UAD036_NK	199396926	166499898	23794527204	141 (0-4124)	0.975146	0.938288
UAD039_CD4	211587594	180657895	25938051256	140 (0-3819)	0.974861	0.935899
UAD039_M	217840228	178124414	26093622896	174 (0-4590)	0.976191	0.952382
UAD039_NK	220615288	186367121	27076702240	178 (0-4705)	0.975167	0.948321
UAD041_CD4	208748314	176688452	25712867432	151 (0-3505)	0.972993	0.926219
UAD041_G	225502848	188206040	27215693536	152 (0-4053)	0.975622	0.945599
UAD041_NK	241681930	204433176	29466286389	173 (0-4001)	0.975403	0.937226
UAD042_CD4	240331002	205602241	29925325800	176 (0-5867)	0.973984	0.942784
UAD042_G	352679790	305548734	42805820308	115 (0-3400)	0.971908	0.908593
UAD042_NK	291180110	243275211	34471629625	168 (0-4931)	0.975486	0.942733
UAD048_CD4	356572188	283936998	40880413382	200 (0-5350)	0.977588	0.963039
UAD048_G	255637100	209536816	29687198096	155 (0-4154)	0.975478	0.947328
UAD048_NK	213893570	186596575	26843760447	134 (0-3675)	0.972564	0.926242
UAD052_CD4	346600264	311087732	45381995151	132 (0-4533)	0.973431	0.922927
UAD052_G	415487812	373478661	54339303309	119 (0-4181)	0.968731	0.892592
UAD052_NK	409789582	369997823	54053708514	137 (0-5329)	0.972171	0.916977
UAD056_CD4	200584182	174091694	25274031384	161 (0-5776)	0.973923	0.94022
UAD056_G	214809810	182971984	26021537583	130 (0-4315)	0.974355	0.93238
UAD056_NK	229659604	203169400	29353861555	138 (0-5143)	0.970206	0.920377
UAD058_CD4	237156932	216573550	31273594234	117 (0-3896)	0.962728	0.872837
UAD058_G	288234778	264193299	38475193519	129 (0-4290)	0.968339	0.901007
UAD058_NK	225036330	200800307	29328137390	120 (0-4098)	0.964616	0.881189
UAD063_CD4	204640162	183369140	26696452917	123 (0-3805)	0.968988	0.898233
UAD063_G	201771884	179726180	26105120223	121 (0-3746)	0.969822	0.900707
UAD063_NK	215703382	185962341	26604834087	114 (0-3967)	0.966556	0.883146
UAD064_CD4	199087982	178559458	25964802986	127 (0-4954)	0.969164	0.905546
UAD064_M	194783448	176048021	25741245954	119 (0-4532)	0.967922	0.892558
UAD064_NK	220956938	198206221	28829725040	117 (0-4693)	0.963025	0.871909
UAD066_CD4	294749594	259945475	37454390316	134 (0-3456)	0.971644	0.920983
UAD066_G	285179110	248015390	34847784919	118 (0-4116)	0.964976	0.886612
UAD066_NK	238891398	209604470	29711123785	119 (0-3480)	0.971467	0.910688
UAD068_CD4	264606744	239448507	34748436351	119 (0-4912)	0.959985	0.862883
UAD068_G	194798094	169720663	24754207794	165 (0-6134)	0.973694	0.934604
UAD068_NK	203416584	180478935	26525047491	152 (0-5578)	0.974646	0.935638
UAD069_CD4	189881694	169354642	24702710758	128 (0-3787)	0.970786	0.908085
UAD069_G	182547568	163660169	23904316825	128 (0-3798)	0.96702	0.896699
UAD069_NK	185340404	165311804	23987992186	130 (0-3420)	0.972257	0.912084
UAD073_CD4	196888500	173702392	25210131642	122 (0-4193)	0.968288	0.891799
UAD073_G	230783430	207697262	30094550420	120 (0-4008)	0.966753	0.8851
UAD073_NK	190647104	168649884	24382900850	120 (0-3725)	0.964604	0.879888
UAD074_CD4	241661108	220427919	32141194444	127 (0-5078)	0.966629	0.890563
UAD074_G	186585934	166936605	24367994854	123 (0-5182)	0.96713	0.888571
UAD074_NK	216461222	192013097	28119980832	148 (0-6504)	0.964685	0.887454
UAD080_CD4	225358292	200742896	29556980521	149 (0-4781)	0.961641	0.880616
UAD080_M	187290370	167058635	24298170432	113 (0-3871)	0.956476	0.852866
UAD080_NK	192243872	169265080	24764380923	136 (0-3860)	0.971161	0.910787
UAD082_CD4	299234452	268874888	39443547997	132 (0-3515)	0.970317	0.90866
UAD082_M	324622340	298569362	43678458688	136 (0-4056)	0.970097	0.913539
UAD082_NK	431118440	390107102	57066289275	147 (0-4425)	0.971557	0.919128
UAD092_CD4	184494096	161723615	23537520897	132 (0-5079)	0.95291	0.844711
UAD092_G	181457348	161185924	23713464701	147 (0-4447)	0.971543	0.913241
UAD092_NK	276709396	243692416	35824542015	152 (0-5088)	0.971009	0.910286
UAD103_CD4	221905224	194759530	28656314749	165 (0-6103)	0.973911	0.933225
UAD103_G	194890194	172323683	25503209099	176 (0-6837)	0.977223	0.947045
UAD103_NK	194748186	172147656	25294832661	124 (0-4786)	0.969718	0.898964
UAD105_CD4	237720896	208771031	30779715572	161 (0-4838)	0.970891	0.922625
UAD105_G	227377442	203261141	29963597847	137 (0-3529)	0.972974	0.917897
UAD105_NK	190163582	167903001	24759298723	156 (0-4095)	0.974517	0.93256
