# Supplementary material for: Loss of Y chromosome in Alzheimer’s patients co-occurs with somatic mutations beyond CHIP drivers
Source: Life Sci Alliance. 2025 Dec 10;9(2):e202503533. doi: 10.26508/lsa.202503533 (PMC12696397; doi:10.26508/lsa.202503533)
Supplement: Supplementary file 2 [file LSA-2025-03533_TableS2.xlsx]

## Sheet: Table S2. Myeloid-driver genes
Gene name [HGNC]	Ljungström et al. 2021	Niroula at al. 2021	Beauchamp et al. 2021	Pich et al. 2022	Vlasschaert et al. 2023	Dawoud et al. 2023	Brown et al. 2023	Comment
ABL1	X	X (Lymphoid)				X (Lymphoid)		Lymphoid in Niroula et al. 2021 and Dawoud et al. 2023, removed from the list of lymphoid driver genes
ABL2				X
APC				X
ARID2				X
ASXL1	X	X			X	X
ASXL2		X			X	X
ATE1				X
ATRX	X
BAX				X
BCOR	X	X			X	X
BCORL1	X	X			X	X
BRAF	X	X			X	X
BRCC3		X			X	X
CALR	X	X
CBL	X	X			X	X
CBLB	X				X	X
CBLC	X
CDKN2A	X	X (Lymphoid)						Lymphoid in Niroula et al. 2021, removed from the list of lymphoid driver genes
CEBPA	X	X			X	X
CREBBP		X			X	X
CSF1R							X	Postulated by Vlasschaert et al. 2023 to be removed from the list of CHIP driver genes
CSF3R	X	X			X	X
CTCF		X			X	X
CUX1	X	X			X	X
DNMT3A	X	X			X	X
DNMT3B				X
EED		X			X	X
EP300		X			X	X
ERCC2				X
ERF				X
ETNK1		X			X	X
ETV6	X	X			X	X
EZH2	X	X			X	X
FBXW7	X	X (Lymphoid)				X (Lymphoid)		Lymphoid in Niroula et al. 2021 and Dawoud et al. 2023, removed from the list of lymphoid driver genes
FLT3	X	X			X	X
GATA1	X							Postulated by Vlasschaert et al. 2023 to be removed from the list of CHIP driver genes
GATA2	X	X			X	X
GNAS	X	X			X	X
GNB1		X			X	X
HRAS	X
IDH1	X	X			X	X
IDH2	X	X			X	X
IKZF1	X	X			X	X
JAK2	X	X			X	X
JAK3	X	X (Lymphoid)						Lymphoid in Niroula et al. 2021, removed from the list of lymphoid driver genes, postulated by Vlasschaert et al. 2023 to be removed from the list of CHIP driver genes
KDM5C				X
KDM6A	X	X			X	X
KIT	X	X			X	X
KMT2A	X					X (Lymphoid)		Lymphoid in Dawoud et al. 2023, removed from the list of lymphoid drivergenes, postulated by Vlasschaert et al. 2023 to be removed from the list of CHIP driver genes
KRAS	X	X			X	X
LZTR1				X
MDM4				X
MPL	X	X			X	X
MYCN				X
MYD88	X	X (Lymphoid)				X (Lymphoid)		Lymphoid in Niroula et al. 2021 and Dawoud et al. 2023, removed from the list of lymphoid driver genes
MYO5A				X
NF1		X			X	X
NOTCH1	X	X (Lymphoid)				X (Lymphoid)		Lymphoid in Niroula et al. 2021 and Dawoud et al. 2023, removed from the list of lymphoid driver genes
NPM1	X	X			X	X
NRAS	X	X			X	X
NXF1			X
PDGFRA	X
PDS5B		X			X	X
PHF6	X	X			X	X
PHIP		X			X	X
PIGA							X	Postulated by Vlasschaert et al. 2023 to be removed from the list of CHIP driver genes
PPFIBP1				X
PPM1D		X			X	X
PRPF40B		X			X	X
PRPF8		X			X	X
PTEN	X	X (Lymphoid)						Lymphoid in Niroula et al. 2021, removed from the list of lymphoid driver genes, postulated by Vlasschaert et al. 2023 to be removed from the list of CHIP driver genes
PTPN11	X	X			X	X
RAD21	X	X			X	X
RUNX1	X	X			X	X
SDHAF2				X
SETBP1	X	X			X	X
SETD2		X			X	X
SETDB1		X (Lymphoid)			X	X		Lymphoid in Niroula et al. 2021, removed from the list of lymphoid driver genes
SF1							X	Postulated by Vlasschaert et al. 2023 to be removed from the list of CHIP driver genes
SF3A1							X	Postulated by Vlasschaert et al. 2023 to be removed from the list of CHIP driver genes
SF3B1	X	X			X	X
SMC1A	X	X			X	X
SMC3	X	X			X	X
SRCAP			X
SRSF2	X	X			X	X
STAG2	X	X			X	X
SUZ12		X			X	X
TET2	X	X			X	X
TFRC				X
TP53	X	X			X	X
U2AF1	X	X			X	X
U2AF2					X	X
WT1	X	X			X	X
YLPM1			X
ZBTB33			X
ZNF318			X
ZRSR2	X	X			X	X
Ljungström et al. 2021	Ljungström V, Mattisson J, Halvardson J, et al. Loss of Y and clonal hematopoiesis in blood—two sides of the same coin? Leukemia 2022;36(3):889–891.
Niroula at al. 2021	Niroula A, Sekar A, Murakami MA, et al. Distinction of lymphoid and myeloid clonal hematopoiesis. Nat Med 2021;27(11):1921–1927.
Beauchamp et al. 2021	Beauchamp EM, Leventhal M, Bernard E, et al. ZBTB33 Is Mutated in Clonal Hematopoiesis and Myelodysplastic Syndromes and Impacts RNA Splicing. Blood Cancer Discov 2021;2(5):500–517.
Pich et al. 2022	Pich O, Reyes-Salazar I, Gonzalez-Perez A, Lopez-Bigas N. Discovering the drivers of clonal hematopoiesis. Nat Commun 2022;13(1):4267.
Vlasschaert et al. 2023	Vlasschaert C, Mack T, Brett Heimlich J, et al. A practical approach to curate clonal hematopoiesis of indeterminate potential in human genetic data sets. Blood 2023;141(18):2214–2223.
Dawoud et al. 2023	Dawoud AAZ, Tapper WJ, Cross NCP. Age-related loss of chromosome Y is associated with levels of sex hormone binding globulin and clonal hematopoiesis defined by TET2 , TP53 , and CBL mutations. Sci Adv 2023;9(16):eade9746.
Brown et al. 2023	Brown DW, Cato LD, Zhao Y, et al. Shared and distinct genetic etiologies for different types of clonal hematopoiesis. Nat Commun 2023;14(1):5536.
