# Supplementary material for: Loss of Y chromosome in Alzheimer’s patients co-occurs with somatic mutations beyond CHIP drivers
Source: Life Sci Alliance. 2025 Dec 10;9(2):e202503533. doi: 10.26508/lsa.202503533 (PMC12696397; doi:10.26508/lsa.202503533)
Supplement: Supplementary file 3 [file LSA-2025-03533_TableS3.xlsx]

## Sheet: Table S3. Lymphoid-driver genes
Gene name [HGNC]	Niroula et al. 2021	Dawoud et al. 2023	Comment
ABCA12		X
ABCD2		X
ACSL3		X
ACTB	X
ACTG1	X
ADD2	X
ADGRV1	X
AFF3		X
AFF4		X
AKAP11		X
AKAP6	X
ALK	X
ANKRD50	X
AOC2	X
ARHGEF1	X
ARID1A	X
ARID1B	X
ARID5B	X
ATM	X	X
ATR	X
AUTS2	X
B2M	X
BAZ2A	X
BAZ2B	X
BCL10	X
BCL11A	X	X
BCL11B		X
BCL2	X	X
BCL3		X
BCL6	X	X
BCL7A	X
BCL9		X
BCR		X
BIRC3	X	X
BRCA1	X
BRWD3	X
BTBD10		X
BTG1	X	X
BTG2	X
BTK	X	X
CACNA1C		X
CARD11	X	X
CCAR1	X
CCDC18		X
CCL4	X
CCNC		X
CCND1	X	X
CCND2		X
CCND3	X	X
CCR7		X
CD19	X
CD274	X
CD58	X
CD70	X	X
CD79A	X
CD79B	X	X
CD83	X
CDK6		X
CDKN1B		X
CHD2	X	X
CHD8	X
CHEK2	X
CHL1		X
CHST11		X
CIITA	X
CLGN	X
CNKSR2	X
CNOT3		X
COL6A3	X
CRLF2		X
CROCC		X
CRTC1		X
CSF2RB	X
CTSS	X	X
CWH43		X
CXCR4	X
CXXC1		X
DAZAP1	X
DDX11	X
DDX3X	X	X
DGKB	X
DIRAS3	X
DLC1	X
DMD	X
DNM2		X
DTX1	X
DUSP2	X
DUSP22	X
DYRK1A		X
EBF1	X
ECT2L		X
EEF1A1	X
ELN		X
ENPP3	X
ENTPD4	X
EPS15		X
ERBB4	X
ETS1	X
EWSR1		X
FANCE	X
FAS	X
FAT1	X	X
FAT2	X
FAT4	X
FBXO7		X
FCGR2B		X
FGFR2		X
FNDC3B		X
FOXC1	X
FOXO1	X
FOXO3		X
FOXP1		X
FRYL		X
FSTL3		X
FYN	X
GABRG3		X
GNA13	X		Postulated by Vlasschaert et al. 2023 to be removed from the list of CHIP driver genes
GNAI2	X
GNE	X
GPR158		X
GPS2	X
GRB2	X
GRHPR	X
GRID2		X
GRM7	X
HAVCR2	X
HEATR3	X
HERC2		X
H1-5	X
H1-2	X	X
H1-3	X
H1-4	X
H2AC6	X
H2AC17	X
H2BC4	X
H2BC12	X
H3C2	X
H2BC21	X
HLF		X
HNRNPCL1		X
HNRNPD	X
HVCN1	X
ID3	X
IGLL5	X	X
IKZF3	X		Postulated by Vlasschaert et al. 2023 to be removed from the list of CHIP driver genes
IL10RA	X
IL6	X
IL7R		X
IRF2BP2	X
IRF4	X	X
IRF8	X
IRS4		X
ITGA1		X
ITIH5		X
ITK	X
ITPKB	X
ITPR2		X
ITPR3	X
JAK1	X		Postulated by Vlasschaert et al. 2023 to be removed from the list of CHIP driver genes
KIAA1671	X
KIF3A		X
KIF5B		X
KIR2DL3	X
KLF2	X
KLHL14	X
KLHL21	X
KLHL6	X	X
KLHL7		X
KLHL9	X
KMT2C	X	X
KMT2D	X	X	Postulated by Vlasschaert et al. 2023 to be removed from the list of CHIP driver genes
LCK		X
LEF1		X
LMO1		X
LMO2		X
LRP1B	X	X
LRP5		X
LTB	X
LYL1		X
LYN	X	X
MAGT1	X
MAP2K1	X
MAPK1		X
MATN2	X
MCL1	X
MED11	X
MED12		X
MEF2B	X
MGA	X
MGARP	X
MLLT11		X
MLLT3		X
MPEG1	X
MS4A1	X
MST1		X
MTFR2		X
MTOR	X
MYC	X	X
MYCBP2	X
MYCL		X
NBPF14	X
NBPF15	X
NCKIPSD		X
NCOR1	X
NCOR2	X
NEB	X
NFE2		X
NFKBIA	X
NFKBIE	X	X
NFKBIZ	X
NLK		X
NLRP8	X
NOL9	X
NOTCH2	X	X
NSD2	X
NT5C2		X
NTRK1	X
NUP214	X	X
OLIG2		X
OR2M3	X
OSBPL10	X
P2RY8	X	X
PABPC1		X
PABPC3	X
PAX5	X	X
PBX1		X
PCBP1	X
PCLO	X
PDCD1	X
PDE4DIP	X
PDGFRB	X
PEX14	X
PICALM		X
PIK3CA	X
PIK3CD	X
PIM1	X	X
PIM2	X
PLCG2	X
PLSCR1		X
PLXNB3	X
PML		X
POSTN		X
POT1	X	X
POU2AF1	X
POU2F2	X	X
PPP4R3A	X
PRDM1	X
PRKCB	X
PRUNE2	X
PSMD10		X
PTCH1	X
PTPN6	X
PTPRA		X
PTPRC		X
PTPRD	X
PTPRK	X
RAP1GDS1		X
RB1	X	X
RBBP4		X
RBMXL1	X
RCOR1	X
REL	X
RET	X
RHOA	X
ROS1	X
RP1L1	X
RPL10		X
RPL37		X
RPL5		X
RPS15	X
RPS3A		X
SCG3	X
SEL1L3	X
SET		X
SETD1B	X
SETD5	X
SGK1	X
SH2B3		X
SIN3A	X	X
SLC16A7		X
SLC17A6		X
SLC9A6	X
SMAD4		X
SMARCA4	X
SOCS1	X
SOCS6	X
SPEN	X
SPIB	X
STAT3	X	X
STAT5B		X
STAT6	X
STIL		X
SYNE1	X
TAF1	X
TAF15		X
TAL2		X
TBC1D32		X
TBL1XR1	X	X
TCF3		X
TCL1A	X	X
TCTN2	X
TFPT		X
TLR2	X
TLX1		X
TLX3		X
TMEM30A	X	X
TMSB4X	X
TNFAIP3	X
TNFRSF14	X
TNIP1	X
TOX	X
TP63	X
TPR		X
TRAF3	X
TSC2	X
TUBB2A		X
TUT4	X
UBE2A	X
UBR5	X
USP6	X
VAV1	X	X
VMA21		X
VSTM4		X
WDFY3	X
XPO1	X	X
YY1	X
ZBTB11	X
ZC3H12A	X
ZEB2	X
ZFP36L1	X
ZNF217	X
ZNF292	X
ZNF384		X
ZNF521		X
ZYG11B		X
Niroula at al. 2021	Niroula A, Sekar A, Murakami MA, et al. Distinction of lymphoid and myeloid clonal hematopoiesis. Nat Med 2021;27(11):1921–1927.
Dawoud et al. 2023	Dawoud AAZ, Tapper WJ, Cross NCP. Age-related loss of chromosome Y is associated with levels of sex hormone binding globulin and clonal hematopoiesis defined by TET2 , TP53 , and CBL mutations. Sci Adv 2023;9(16):eade9746.
*Genes IGH, TRA and TRB, analyzed as lymphoid drivers by Dawoud et al. 2023, were removed from the list, because they were not targeted by the SureSelect Human All Exon V7 kit
