# Supplementary material for: Loss of Y chromosome in Alzheimer’s patients co-occurs with somatic mutations beyond CHIP drivers
Source: Life Sci Alliance. 2025 Dec 10;9(2):e202503533. doi: 10.26508/lsa.202503533 (PMC12696397; doi:10.26508/lsa.202503533)
Supplement: Supplementary file 4 [file LSA-2025-03533_TableS4.xlsx]

## Sheet: Table S4. Cohort Characteristic
Cohort	Patient ID	Disease Status	Age	Current Smoker	Cell Type	No. Analyzed Of Cell Types Analyzed	Analyzed Cell Types	Analyzed Hematopoietic Lineages	Subject Y Status	Sample Y Status	%LOY - SNPArray	%LOY - ddPCR	%LOY	LOY Scoring Method	MD-CH	LD-CH	UD-CH	Any-CH	NK-CH	CD4-CH	MYEL-CH	NK/MYEL-CH	CD4/NK/MYEL-CH
Gdansk	GS001	CTRL	69	Yes	CD4-helper	2	CD4/Mono	LYMPHOID/MYELOID	LOY	ROY	NA	2.4	2.4	ddPCR	Yes	No	Yes	Yes	NA	NA	NA	NA	NA
Gdansk	GS001	CTRL	69	Yes	Mono	2	CD4/Mono	LYMPHOID/MYELOID	LOY	LOY	NA	50.25	50.25	ddPCR	Yes	No	Yes	Yes	NA	NA	NA	NA	NA
Gdansk	GS001	CTRL	69	Yes	NK	2	CD4/Mono	LYMPHOID/MYELOID	LOY	LOY	NA	20	20	ddPCR	NA	NA	NA	NA	NA	NA	NA	NA	NA
Gdansk	GS002	CTRL	67	No	CD4-helper	3	CD4/NK/Mono	LYMPHOID/MYELOID	ROY	ROY	NA	-0.5	-0.5	ddPCR	No	No	Yes	Yes	Yes	No	No	No	No
Gdansk	GS002	CTRL	67	No	Mono	3	CD4/NK/Mono	LYMPHOID/MYELOID	ROY	ROY	NA	-0.2	-0.2	ddPCR	No	No	Yes	Yes	Yes	No	No	No	No
Gdansk	GS002	CTRL	67	No	NK	3	CD4/NK/Mono	LYMPHOID/MYELOID	ROY	ROY	NA	-1.25	-1.25	ddPCR	No	No	Yes	Yes	Yes	No	No	No	No
Gdansk	GS003	CTRL	71	No	CD4-helper	3	CD4/NK/Mono	LYMPHOID/MYELOID	ROY	ROY	NA	1.1	1.1	ddPCR	No	No	No	No	No CH	No CH	No CH	No CH	No CH
Gdansk	GS003	CTRL	71	No	Mono	3	CD4/NK/Mono	LYMPHOID/MYELOID	ROY	ROY	NA	6.5	6.5	ddPCR	No	No	No	No	No CH	No CH	No CH	No CH	No CH
Gdansk	GS003	CTRL	71	No	NK	3	CD4/NK/Mono	LYMPHOID/MYELOID	ROY	ROY	NA	4.9	4.9	ddPCR	No	No	No	No	No CH	No CH	No CH	No CH	No CH
Gdansk	GS004	CTRL	69	No	CD4-helper	3	CD4/NK/Mono	LYMPHOID/MYELOID	ROY	ROY	NA	1.3	1.3	ddPCR	No	No	No	No	No CH	No CH	No CH	No CH	No CH
Gdansk	GS004	CTRL	69	No	Mono	3	CD4/NK/Mono	LYMPHOID/MYELOID	ROY	ROY	NA	0	0	ddPCR	No	No	No	No	No CH	No CH	No CH	No CH	No CH
Gdansk	GS004	CTRL	69	No	NK	3	CD4/NK/Mono	LYMPHOID/MYELOID	ROY	ROY	NA	3.5	3.5	ddPCR	No	No	No	No	No CH	No CH	No CH	No CH	No CH
Uppsala	EPH020	CTRL	77	No	CD4	3	CD4/NK/Mono	LYMPHOID/MYELOID	LOY	ROY	NA	0.4	0.4	ddPCR	No	No	Yes	Yes	No	No	No	Yes	No
Uppsala	EPH020	CTRL	77	No	Mono	3	CD4/NK/Mono	LYMPHOID/MYELOID	LOY	LOY	NA	37.2	37.2	ddPCR	No	No	Yes	Yes	No	No	No	Yes	No
Uppsala	EPH020	CTRL	77	No	NK	3	CD4/NK/Mono	LYMPHOID/MYELOID	LOY	LOY	NA	32.55	32.55	ddPCR	No	No	Yes	Yes	No	No	No	Yes	No
Uppsala	EPH026	CTRL	68	Yes	CD4	3	CD4/NK/Mono	LYMPHOID/MYELOID	LOY	ROY	NA	3.75	3.75	ddPCR	Yes	No	Yes	Yes	No	No	No	Yes	No
Uppsala	EPH026	CTRL	68	Yes	Mono	3	CD4/NK/Mono	LYMPHOID/MYELOID	LOY	LOY	NA	36.5	36.5	ddPCR	Yes	No	Yes	Yes	No	No	No	Yes	No
Uppsala	EPH026	CTRL	68	Yes	NK	3	CD4/NK/Mono	LYMPHOID/MYELOID	LOY	LOY	NA	42.1	42.1	ddPCR	Yes	No	Yes	Yes	No	No	No	Yes	No
Uppsala	EPH027	CTRL	73	No	CD4	3	CD4/NK/Mono	LYMPHOID/MYELOID	LOY	ROY	NA	-1.05	-1.05	ddPCR	No	No	No	No	No CH	No CH	No CH	No CH	No CH
Uppsala	EPH027	CTRL	73	No	Mono	3	CD4/NK/Mono	LYMPHOID/MYELOID	LOY	LOY	NA	30.65	30.65	ddPCR	No	No	No	No	No CH	No CH	No CH	No CH	No CH
Uppsala	EPH027	CTRL	73	No	NK	3	CD4/NK/Mono	LYMPHOID/MYELOID	LOY	LOY	NA	23	23	ddPCR	No	No	No	No	No CH	No CH	No CH	No CH	No CH
Uppsala	EPH029	CTRL	80	No	CD4	3	CD4/NK/Mono	LYMPHOID/MYELOID	LOY	ROY	NA	4.5	4.5	ddPCR	No	No	No	No	No CH	No CH	No CH	No CH	No CH
Uppsala	EPH029	CTRL	80	No	Mono	3	CD4/NK/Mono	LYMPHOID/MYELOID	LOY	LOY	NA	35.65	35.65	ddPCR	No	No	No	No	No CH	No CH	No CH	No CH	No CH
Uppsala	EPH029	CTRL	80	No	NK	3	CD4/NK/Mono	LYMPHOID/MYELOID	LOY	LOY	NA	17.7	17.7	ddPCR	No	No	No	No	No CH	No CH	No CH	No CH	No CH
Uppsala	EPH031	CTRL	75	Yes	CD4	3	CD4/NK/Mono	LYMPHOID/MYELOID	LOY	ROY	NA	-4.6	-4.6	ddPCR	No	No	No	No	No CH	No CH	No CH	No CH	No CH
Uppsala	EPH031	CTRL	75	Yes	Mono	3	CD4/NK/Mono	LYMPHOID/MYELOID	LOY	LOY	NA	63.2	63.2	ddPCR	No	No	No	No	No CH	No CH	No CH	No CH	No CH
Uppsala	EPH031	CTRL	75	Yes	NK	3	CD4/NK/Mono	LYMPHOID/MYELOID	LOY	LOY	NA	28.25	28.25	ddPCR	No	No	No	No	No CH	No CH	No CH	No CH	No CH
Gdansk	GAD001	AD	73	No	CD4-helper	3	CD4/NK/Mono	LYMPHOID/MYELOID	ROY	ROY	NA	2.75	2.75	ddPCR	No	Yes	Yes	Yes	No	No	Yes	Yes	No
Gdansk	GAD001	AD	73	No	Mono	3	CD4/NK/Mono	LYMPHOID/MYELOID	ROY	ROY	NA	1	1	ddPCR	No	Yes	Yes	Yes	No	No	Yes	Yes	No
Gdansk	GAD001	AD	73	No	NK	3	CD4/NK/Mono	LYMPHOID/MYELOID	ROY	ROY	NA	1	1	ddPCR	No	Yes	Yes	Yes	No	No	Yes	Yes	No
Gdansk	GK001	CTRL	65	No	CD4-helper	3	CD4/NK/Mono	LYMPHOID/MYELOID	ROY	ROY	NA	1.8	1.8	ddPCR	No	No	No	No	No CH	No CH	No CH	No CH	No CH
Gdansk	GK001	CTRL	65	No	Mono	3	CD4/NK/Mono	LYMPHOID/MYELOID	ROY	ROY	NA	6.55	6.55	ddPCR	No	No	No	No	No CH	No CH	No CH	No CH	No CH
Gdansk	GK001	CTRL	65	No	NK	3	CD4/NK/Mono	LYMPHOID/MYELOID	ROY	ROY	NA	1	1	ddPCR	No	No	No	No	No CH	No CH	No CH	No CH	No CH
Gdansk	GK002	CTRL	70	No	CD4-helper	3	CD4/NK/Mono	LYMPHOID/MYELOID	ROY	ROY	NA	2.5	2.5	ddPCR	No	No	No	No	No CH	No CH	No CH	No CH	No CH
Gdansk	GK002	CTRL	70	No	Mono	3	CD4/NK/Mono	LYMPHOID/MYELOID	ROY	ROY	NA	6.1	6.1	ddPCR	No	No	No	No	No CH	No CH	No CH	No CH	No CH
Gdansk	GK002	CTRL	70	No	NK	3	CD4/NK/Mono	LYMPHOID/MYELOID	ROY	ROY	NA	1.5	1.5	ddPCR	No	No	No	No	No CH	No CH	No CH	No CH	No CH
Gdansk	GK004	CTRL	71	No	CD4-helper	2	CD4/Gran	LYMPHOID/MYELOID	LOY	ROY	NA	2	2	ddPCR	No	No	No	No	NA	NA	NA	NA	NA
Gdansk	GK004	CTRL	71	No	Gran	2	CD4/Gran	LYMPHOID/MYELOID	LOY	LOY	NA	23	23	ddPCR	No	No	No	No	NA	NA	NA	NA	NA
Gdansk	GK004	CTRL	71	No	NK	2	CD4/Gran	LYMPHOID/MYELOID	LOY	LOY	NA	-1	-1	ddPCR	NA	NA	NA	NA	NA	NA	NA	NA	NA
Gdansk	GK006	CTRL	76	Yes	CD4-helper	3	CD4/NK/Mono	LYMPHOID/MYELOID	ROY	ROY	NA	1.05	1.05	ddPCR	No	No	No	No	No CH	No CH	No CH	No CH	No CH
Gdansk	GK006	CTRL	76	Yes	Mono	3	CD4/NK/Mono	LYMPHOID/MYELOID	ROY	ROY	NA	-1.75	-1.75	ddPCR	No	No	No	No	No CH	No CH	No CH	No CH	No CH
Gdansk	GK006	CTRL	76	Yes	NK	3	CD4/NK/Mono	LYMPHOID/MYELOID	ROY	ROY	NA	1.75	1.75	ddPCR	No	No	No	No	No CH	No CH	No CH	No CH	No CH
Gdansk	GK007	CTRL	65	No	CD4-helper	3	CD4/NK/Mono	LYMPHOID/MYELOID	LOY	ROY	NA	3	3	ddPCR	No	No	Yes	Yes	No	No	No	Yes	No
Gdansk	GK007	CTRL	65	No	Mono	3	CD4/NK/Mono	LYMPHOID/MYELOID	LOY	LOY	NA	84.1	84.1	ddPCR	No	No	Yes	Yes	No	No	No	Yes	No
Gdansk	GK007	CTRL	65	No	NK	3	CD4/NK/Mono	LYMPHOID/MYELOID	LOY	LOY	NA	65.75	65.75	ddPCR	No	No	Yes	Yes	No	No	No	Yes	No
Gdansk	GK008	CTRL	65	No	CD4-helper	3	CD4/NK/Mono	LYMPHOID/MYELOID	ROY	ROY	NA	0.85	0.85	ddPCR	Yes	No	Yes	Yes	Yes	Yes	Yes	No	No
Gdansk	GK008	CTRL	65	No	Mono	3	CD4/NK/Mono	LYMPHOID/MYELOID	ROY	ROY	NA	2.75	2.75	ddPCR	Yes	No	Yes	Yes	Yes	Yes	Yes	No	No
Gdansk	GK008	CTRL	65	No	NK	3	CD4/NK/Mono	LYMPHOID/MYELOID	ROY	ROY	NA	-2.5	-2.5	ddPCR	Yes	No	Yes	Yes	Yes	Yes	Yes	No	No
Gdansk	GK010	CTRL	72	Yes	CD4-helper	3	CD4/NK/Mono	LYMPHOID/MYELOID	ROY	ROY	NA	3.55	3.55	ddPCR	No	No	No	No	No CH	No CH	No CH	No CH	No CH
Gdansk	GK010	CTRL	72	Yes	Mono	3	CD4/NK/Mono	LYMPHOID/MYELOID	ROY	ROY	NA	2	2	ddPCR	No	No	No	No	No CH	No CH	No CH	No CH	No CH
Gdansk	GK010	CTRL	72	Yes	NK	3	CD4/NK/Mono	LYMPHOID/MYELOID	ROY	ROY	NA	6.5	6.5	ddPCR	No	No	No	No	No CH	No CH	No CH	No CH	No CH
Gdansk	GK012	CTRL	72	No	CD4-helper	2	CD4/NK	LYMPHOID	ROY	ROY	NA	0.5	0.5	ddPCR	No	No	Yes	Yes	NA	NA	NA	NA	NA
Gdansk	GK012	CTRL	72	No	Mono	2	CD4/NK	LYMPHOID	ROY	ROY	NA	4.5	4.5	ddPCR	NA	NA	NA	NA	NA	NA	NA	NA	NA
Gdansk	GK012	CTRL	72	No	NK	2	CD4/NK	LYMPHOID	ROY	ROY	NA	0	0	ddPCR	No	No	Yes	Yes	NA	NA	NA	NA	NA
Gdansk	GK017	CTRL	82	No	CD4-helper	3	CD4/NK/Mono	LYMPHOID/MYELOID	ROY	ROY	NA	0	0	ddPCR	No	Yes	No	Yes	No	No	No	No	Yes
Gdansk	GK017	CTRL	82	No	Mono	3	CD4/NK/Mono	LYMPHOID/MYELOID	ROY	ROY	NA	6.2	6.2	ddPCR	No	Yes	No	Yes	No	No	No	No	Yes
Gdansk	GK017	CTRL	82	No	NK	3	CD4/NK/Mono	LYMPHOID/MYELOID	ROY	ROY	NA	6.75	6.75	ddPCR	No	Yes	No	Yes	No	No	No	No	Yes
Gdansk	GK025	CTRL	72	No	CD4-helper	2	CD4/NK	LYMPHOID	ROY	ROY	NA	0.45	0.45	ddPCR	No	No	Yes	Yes	NA	NA	NA	NA	NA
Gdansk	GK025	CTRL	72	No	Mono	2	CD4/NK	LYMPHOID	ROY	ROY	NA	4.6	4.6	ddPCR	NA	NA	NA	NA	NA	NA	NA	NA	NA
Gdansk	GK025	CTRL	72	No	NK	2	CD4/NK	LYMPHOID	ROY	ROY	NA	4	4	ddPCR	No	No	Yes	Yes	NA	NA	NA	NA	NA
Gdansk	GK026	CTRL	75	No	CD4	2	CD4/Mono	LYMPHOID/MYELOID	LOY	ROY	NA	3.5	3.5	ddPCR	No	Yes	Yes	Yes	NA	NA	NA	NA	NA
Gdansk	GK026	CTRL	75	No	Mono	2	CD4/Mono	LYMPHOID/MYELOID	LOY	LOY	NA	97.56	97.56	ddPCR	No	Yes	Yes	Yes	NA	NA	NA	NA	NA
Gdansk	GK026	CTRL	75	No	NK	2	CD4/Mono	LYMPHOID/MYELOID	LOY	LOY	NA	NA	NA	NA	NA	NA	NA	NA	NA	NA	NA	NA	NA
Gdansk	GK027	CTRL	76	No	CD4-helper	3	CD4/NK/Mono	LYMPHOID/MYELOID	ROY	ROY	NA	-0.15	-0.15	ddPCR	No	No	No	No	No CH	No CH	No CH	No CH	No CH
Gdansk	GK027	CTRL	76	No	Mono	3	CD4/NK/Mono	LYMPHOID/MYELOID	ROY	ROY	NA	6.8	6.8	ddPCR	No	No	No	No	No CH	No CH	No CH	No CH	No CH
Gdansk	GK027	CTRL	76	No	NK	3	CD4/NK/Mono	LYMPHOID/MYELOID	ROY	ROY	NA	-1	-1	ddPCR	No	No	No	No	No CH	No CH	No CH	No CH	No CH
Gdansk	GK028	CTRL	72	No	CD4-helper	3	CD4/NK/Mono	LYMPHOID/MYELOID	ROY	ROY	NA	1.5	1.5	ddPCR	Yes	No	Yes	Yes	Yes	No	No	No	Yes
Gdansk	GK028	CTRL	72	No	Mono	3	CD4/NK/Mono	LYMPHOID/MYELOID	ROY	ROY	NA	2.55	2.55	ddPCR	Yes	No	Yes	Yes	Yes	No	No	No	Yes
Gdansk	GK028	CTRL	72	No	NK	3	CD4/NK/Mono	LYMPHOID/MYELOID	ROY	ROY	NA	2	2	ddPCR	Yes	No	Yes	Yes	Yes	No	No	No	Yes
Gdansk	GK030	CTRL	72	No	CD4-helper	3	CD4/NK/Mono	LYMPHOID/MYELOID	ROY	ROY	NA	3	3	ddPCR	No	No	No	No	No CH	No CH	No CH	No CH	No CH
Gdansk	GK030	CTRL	72	No	Mono	3	CD4/NK/Mono	LYMPHOID/MYELOID	ROY	ROY	NA	4.8	4.8	ddPCR	No	No	No	No	No CH	No CH	No CH	No CH	No CH
Gdansk	GK030	CTRL	72	No	NK	3	CD4/NK/Mono	LYMPHOID/MYELOID	ROY	ROY	NA	2	2	ddPCR	No	No	No	No	No CH	No CH	No CH	No CH	No CH
Gdansk	GK031	CTRL	75	No	CD4-helper	3	CD4/NK/Mono	LYMPHOID/MYELOID	ROY	ROY	NA	-0.5	-0.5	ddPCR	No	No	No	No	No CH	No CH	No CH	No CH	No CH
Gdansk	GK031	CTRL	75	No	Mono	3	CD4/NK/Mono	LYMPHOID/MYELOID	ROY	ROY	NA	-2	-2	ddPCR	No	No	No	No	No CH	No CH	No CH	No CH	No CH
Gdansk	GK031	CTRL	75	No	NK	3	CD4/NK/Mono	LYMPHOID/MYELOID	ROY	ROY	NA	1	1	ddPCR	No	No	No	No	No CH	No CH	No CH	No CH	No CH
Gdansk	GK033	CTRL	67	No	CD4-helper	2	CD4/Gran	LYMPHOID/MYELOID	LOY	ROY	NA	12	12	ddPCR	Yes	No	No	Yes	NA	NA	NA	NA	NA
Gdansk	GK033	CTRL	67	No	Gran	2	CD4/Gran	LYMPHOID/MYELOID	LOY	LOY	NA	29	29	ddPCR	Yes	No	No	Yes	NA	NA	NA	NA	NA
Gdansk	GK033	CTRL	67	No	NK	2	CD4/Gran	LYMPHOID/MYELOID	LOY	LOY	NA	5	5	ddPCR	NA	NA	NA	NA	NA	NA	NA	NA	NA
Gdansk	GK035	CTRL	72	Yes	CD4-helper	3	CD4/NK/Mono	LYMPHOID/MYELOID	LOY	ROY	NA	0.45	0.45	ddPCR	No	No	Yes	Yes	No	No	Yes	Yes	No
Gdansk	GK035	CTRL	72	Yes	Mono	3	CD4/NK/Mono	LYMPHOID/MYELOID	LOY	LOY	NA	93	93	ddPCR	No	No	Yes	Yes	No	No	Yes	Yes	No
Gdansk	GK035	CTRL	72	Yes	NK	3	CD4/NK/Mono	LYMPHOID/MYELOID	LOY	LOY	NA	78.85	78.85	ddPCR	No	No	Yes	Yes	No	No	Yes	Yes	No
Gdansk	GK037	CTRL	72	No	CD4-helper	3	CD4/NK/Mono	LYMPHOID/MYELOID	LOY	ROY	NA	13.25	13.25	ddPCR	No	No	Yes	Yes	Yes	No	No	No	No
Gdansk	GK037	CTRL	72	No	Mono	3	CD4/NK/Mono	LYMPHOID/MYELOID	LOY	LOY	NA	51.65	51.65	ddPCR	No	No	Yes	Yes	Yes	No	No	No	No
Gdansk	GK037	CTRL	72	No	NK	3	CD4/NK/Mono	LYMPHOID/MYELOID	LOY	ROY	NA	12.35	12.35	ddPCR	No	No	Yes	Yes	Yes	No	No	No	No
Gdansk	GK039	CTRL	66	Yes	CD4-helper	2	CD4/NK	LYMPHOID	LOY	ROY	NA	4.4	4.4	ddPCR	No	No	No	No	NA	NA	NA	NA	NA
Gdansk	GK039	CTRL	66	Yes	Mono	2	CD4/NK	LYMPHOID	LOY	ROY	NA	24.5	24.5	ddPCR	NA	NA	NA	NA	NA	NA	NA	NA	NA
Gdansk	GK039	CTRL	66	Yes	NK	2	CD4/NK	LYMPHOID	LOY	ROY	NA	10.6	10.6	ddPCR	No	No	No	No	NA	NA	NA	NA	NA
Gdansk	GK041	CTRL	83	No	CD4-helper	3	CD4/NK/Mono	LYMPHOID/MYELOID	ROY	ROY	NA	3.65	3.65	ddPCR	No	No	Yes	Yes	Yes	No	No	No	No
Gdansk	GK041	CTRL	83	No	Mono	3	CD4/NK/Mono	LYMPHOID/MYELOID	ROY	ROY	NA	-3.5	-3.5	ddPCR	No	No	Yes	Yes	Yes	No	No	No	No
Gdansk	GK041	CTRL	83	No	NK	3	CD4/NK/Mono	LYMPHOID/MYELOID	ROY	ROY	NA	0	0	ddPCR	No	No	Yes	Yes	Yes	No	No	No	No
Gdansk	GK042	CTRL	71	Yes	CD4-helper	3	CD4/NK/Mono	LYMPHOID/MYELOID	ROY	ROY	NA	6	6	ddPCR	No	No	No	No	No CH	No CH	No CH	No CH	No CH
Gdansk	GK042	CTRL	71	Yes	Mono	3	CD4/NK/Mono	LYMPHOID/MYELOID	ROY	ROY	NA	-2	-2	ddPCR	No	No	No	No	No CH	No CH	No CH	No CH	No CH
Gdansk	GK042	CTRL	71	Yes	NK	3	CD4/NK/Mono	LYMPHOID/MYELOID	ROY	ROY	NA	1	1	ddPCR	No	No	No	No	No CH	No CH	No CH	No CH	No CH
Gdansk	GK045	CTRL	70	Yes	CD4-helper	3	CD4/NK/Mono	LYMPHOID/MYELOID	ROY	ROY	NA	5	5	ddPCR	No	No	No	No	No CH	No CH	No CH	No CH	No CH
Gdansk	GK045	CTRL	70	Yes	Mono	3	CD4/NK/Mono	LYMPHOID/MYELOID	ROY	ROY	NA	4.05	4.05	ddPCR	No	No	No	No	No CH	No CH	No CH	No CH	No CH
Gdansk	GK045	CTRL	70	Yes	NK	3	CD4/NK/Mono	LYMPHOID/MYELOID	ROY	ROY	NA	-4	-4	ddPCR	No	No	No	No	No CH	No CH	No CH	No CH	No CH
Gdansk	GK048	CTRL	75	No	CD4-helper	2	CD4/NK	LYMPHOID	ROY	ROY	NA	0.8	0.8	ddPCR	No	No	No	No	NA	NA	NA	NA	NA
Gdansk	GK048	CTRL	75	No	Mono	2	CD4/NK	LYMPHOID	ROY	ROY	NA	6	6	ddPCR	NA	NA	NA	NA	NA	NA	NA	NA	NA
Gdansk	GK048	CTRL	75	No	NK	2	CD4/NK	LYMPHOID	ROY	ROY	NA	-6.5	-6.5	ddPCR	No	No	No	No	NA	NA	NA	NA	NA
Gdansk	GK060	CTRL	72	No	CD4-helper	3	CD4/NK/Gran	LYMPHOID/MYELOID	ROY	ROY	NA	3	3	ddPCR	No	Yes	Yes	Yes	Yes	No	No	No	No
Gdansk	GK060	CTRL	72	No	Gran	3	CD4/NK/Gran	LYMPHOID/MYELOID	ROY	ROY	NA	1.5	1.5	ddPCR	No	Yes	Yes	Yes	Yes	No	No	No	No
Gdansk	GK060	CTRL	72	No	NK	3	CD4/NK/Gran	LYMPHOID/MYELOID	ROY	ROY	NA	6	6	ddPCR	No	Yes	Yes	Yes	Yes	No	No	No	No
Gdansk	GK061	CTRL	71	No	CD4-helper	3	CD4/NK/Gran	LYMPHOID/MYELOID	LOY	ROY	NA	0.8	0.8	ddPCR	No	No	Yes	Yes	No	Yes	No	Yes	No
Gdansk	GK061	CTRL	71	No	Gran	3	CD4/NK/Gran	LYMPHOID/MYELOID	LOY	LOY	NA	78.45	78.45	ddPCR	No	No	Yes	Yes	No	Yes	No	Yes	No
Gdansk	GK061	CTRL	71	No	NK	3	CD4/NK/Gran	LYMPHOID/MYELOID	LOY	LOY	NA	61	61	ddPCR	No	No	Yes	Yes	No	Yes	No	Yes	No
Krakow	KAD004	AD	74	No	CD4	3	CD4/NK/Gran	LYMPHOID/MYELOID	ROY	ROY	4.14	NA	4.14	SNP array	No	No	No	No	No CH	No CH	No CH	No CH	No CH
Krakow	KAD004	AD	74	No	Gran	3	CD4/NK/Gran	LYMPHOID/MYELOID	ROY	ROY	2.93	NA	2.93	SNP array	No	No	No	No	No CH	No CH	No CH	No CH	No CH
Krakow	KAD004	AD	74	No	NK	3	CD4/NK/Gran	LYMPHOID/MYELOID	ROY	ROY	-1.59	NA	-1.59	SNP array	No	No	No	No	No CH	No CH	No CH	No CH	No CH
Krakow	KAD009	AD	77	No	CD4	3	CD4/NK/Gran	LYMPHOID/MYELOID	LOY	ROY	-3.68	NA	-3.68	SNP array	No	No	No	No	No CH	No CH	No CH	No CH	No CH
Krakow	KAD009	AD	77	No	Gran	3	CD4/NK/Gran	LYMPHOID/MYELOID	LOY	LOY	49.07	NA	49.07	SNP array	No	No	No	No	No CH	No CH	No CH	No CH	No CH
Krakow	KAD009	AD	77	No	NK	3	CD4/NK/Gran	LYMPHOID/MYELOID	LOY	LOY	15.98	NA	15.98	SNP array	No	No	No	No	No CH	No CH	No CH	No CH	No CH
Krakow	KAD011	AD	79	No	CD4	3	CD4/NK/Gran	LYMPHOID/MYELOID	ROY	ROY	-6.12	NA	-6.12	SNP array	No	No	No	No	No CH	No CH	No CH	No CH	No CH
Krakow	KAD011	AD	79	No	Gran	3	CD4/NK/Gran	LYMPHOID/MYELOID	ROY	ROY	-5.97	NA	-5.97	SNP array	No	No	No	No	No CH	No CH	No CH	No CH	No CH
Krakow	KAD011	AD	79	No	NK	3	CD4/NK/Gran	LYMPHOID/MYELOID	ROY	ROY	-8.99	NA	-8.99	SNP array	No	No	No	No	No CH	No CH	No CH	No CH	No CH
Krakow	KAD016	AD	79	No	CD4	2	CD4/NK	LYMPHOID	ROY	ROY	-1.7	NA	-1.7	SNP array	No	No	Yes	Yes	NA	NA	NA	NA	NA
Krakow	KAD016	AD	79	No	Gran	2	CD4/NK	LYMPHOID	ROY	ROY	-4.88818	NA	-4.88818	SNP array	NA	NA	NA	NA	NA	NA	NA	NA	NA
Krakow	KAD016	AD	79	No	NK	2	CD4/NK	LYMPHOID	ROY	ROY	-4.76	NA	-4.76	SNP array	No	No	Yes	Yes	NA	NA	NA	NA	NA
Krakow	KAD017	AD	79	No	CD4	2	CD4/NK	LYMPHOID	ROY	ROY	-3.34	NA	-3.34	SNP array	No	No	No	No	NA	NA	NA	NA	NA
Krakow	KAD017	AD	79	No	Gran	2	CD4/NK	LYMPHOID	ROY	ROY	-4.51783	NA	-4.51783	SNP array	NA	NA	NA	NA	NA	NA	NA	NA	NA
Krakow	KAD017	AD	79	No	NK	2	CD4/NK	LYMPHOID	ROY	ROY	-1.85	NA	-1.85	SNP array	No	No	No	No	NA	NA	NA	NA	NA
Krakow	KAD025	AD	86	No	CD4	3	CD4/NK/Gran	LYMPHOID/MYELOID	LOY	ROY	1	NA	1	SNP array	No	No	No	No	No CH	No CH	No CH	No CH	No CH
Krakow	KAD025	AD	86	No	Gran	3	CD4/NK/Gran	LYMPHOID/MYELOID	LOY	LOY	75.57	NA	75.57	SNP array	No	No	No	No	No CH	No CH	No CH	No CH	No CH
Krakow	KAD025	AD	86	No	NK	3	CD4/NK/Gran	LYMPHOID/MYELOID	LOY	LOY	31.3	NA	31.3	SNP array	No	No	No	No	No CH	No CH	No CH	No CH	No CH
Krakow	KAD029	AD	82	No	CD4	3	CD4/NK/Gran	LYMPHOID/MYELOID	ROY	ROY	2.82	NA	2.82	SNP array	No	No	No	No	No CH	No CH	No CH	No CH	No CH
Krakow	KAD029	AD	82	No	Gran	3	CD4/NK/Gran	LYMPHOID/MYELOID	ROY	ROY	5.24	NA	5.24	SNP array	No	No	No	No	No CH	No CH	No CH	No CH	No CH
Krakow	KAD029	AD	82	No	NK	3	CD4/NK/Gran	LYMPHOID/MYELOID	ROY	ROY	-4.59	NA	-4.59	SNP array	No	No	No	No	No CH	No CH	No CH	No CH	No CH
Krakow	KAD030	AD	86	No	CD4	3	CD4/NK/Gran	LYMPHOID/MYELOID	ROY	ROY	-18.11	NA	-18.11	SNP array	No	No	No	No	No CH	No CH	No CH	No CH	No CH
Krakow	KAD030	AD	86	No	Gran	3	CD4/NK/Gran	LYMPHOID/MYELOID	ROY	ROY	4.31	NA	4.31	SNP array	No	No	No	No	No CH	No CH	No CH	No CH	No CH
Krakow	KAD030	AD	86	No	NK	3	CD4/NK/Gran	LYMPHOID/MYELOID	ROY	ROY	-3.15	NA	-3.15	SNP array	No	No	No	No	No CH	No CH	No CH	No CH	No CH
Krakow	KAD031	AD	80	No	CD4	3	CD4/NK/Gran	LYMPHOID/MYELOID	ROY	ROY	-6.94	NA	-6.94	SNP array	No	No	No	No	No CH	No CH	No CH	No CH	No CH
Krakow	KAD031	AD	80	No	Gran	3	CD4/NK/Gran	LYMPHOID/MYELOID	ROY	ROY	-13.62	NA	-13.62	SNP array	No	No	No	No	No CH	No CH	No CH	No CH	No CH
Krakow	KAD031	AD	80	No	NK	3	CD4/NK/Gran	LYMPHOID/MYELOID	ROY	ROY	3.17	NA	3.17	SNP array	No	No	No	No	No CH	No CH	No CH	No CH	No CH
Krakow	KAD033	AD	81	No	CD4	3	CD4/NK/Gran	LYMPHOID/MYELOID	ROY	ROY	-1.32	NA	-1.32	SNP array	No	No	No	No	No CH	No CH	No CH	No CH	No CH
Krakow	KAD033	AD	81	No	Gran	3	CD4/NK/Gran	LYMPHOID/MYELOID	ROY	ROY	4.84	NA	4.84	SNP array	No	No	No	No	No CH	No CH	No CH	No CH	No CH
Krakow	KAD033	AD	81	No	NK	3	CD4/NK/Gran	LYMPHOID/MYELOID	ROY	ROY	5.85	NA	5.85	SNP array	No	No	No	No	No CH	No CH	No CH	No CH	No CH
Krakow	KAD034	AD	83	No	CD4	3	CD4/NK/Gran	LYMPHOID/MYELOID	ROY	ROY	-4.56	NA	-4.56	SNP array	No	No	No	No	No CH	No CH	No CH	No CH	No CH
Krakow	KAD034	AD	83	No	Gran	3	CD4/NK/Gran	LYMPHOID/MYELOID	ROY	ROY	-15.78	NA	-15.78	SNP array	No	No	No	No	No CH	No CH	No CH	No CH	No CH
Krakow	KAD034	AD	83	No	NK	3	CD4/NK/Gran	LYMPHOID/MYELOID	ROY	ROY	-7.45	NA	-7.45	SNP array	No	No	No	No	No CH	No CH	No CH	No CH	No CH
Krakow	KAD037	AD	76	No	CD4	3	CD4/NK/Gran	LYMPHOID/MYELOID	LOY	ROY	0.73	NA	0.73	SNP array	No	No	Yes	Yes	No	No	No	Yes	No
Krakow	KAD037	AD	76	No	Gran	3	CD4/NK/Gran	LYMPHOID/MYELOID	LOY	LOY	72.09	NA	72.09	SNP array	No	No	Yes	Yes	No	No	No	Yes	No
Krakow	KAD037	AD	76	No	NK	3	CD4/NK/Gran	LYMPHOID/MYELOID	LOY	LOY	72.5	NA	72.5	SNP array	No	No	Yes	Yes	No	No	No	Yes	No
Krakow	KAD041	AD	84	Yes	CD4	3	CD4/NK/Gran	LYMPHOID/MYELOID	ROY	ROY	-0.68	NA	-0.68	SNP array	No	No	No	No	No CH	No CH	No CH	No CH	No CH
Krakow	KAD041	AD	84	Yes	Gran	3	CD4/NK/Gran	LYMPHOID/MYELOID	ROY	ROY	1.82	NA	1.82	SNP array	No	No	No	No	No CH	No CH	No CH	No CH	No CH
Krakow	KAD041	AD	84	Yes	NK	3	CD4/NK/Gran	LYMPHOID/MYELOID	ROY	ROY	0.56	NA	0.56	SNP array	No	No	No	No	No CH	No CH	No CH	No CH	No CH
Krakow	KAD043	AD	84	No	CD4	3	CD4/NK/Gran	LYMPHOID/MYELOID	ROY	ROY	1.42	NA	1.42	SNP array	No	No	No	No	No CH	No CH	No CH	No CH	No CH
Krakow	KAD043	AD	84	No	Gran	3	CD4/NK/Gran	LYMPHOID/MYELOID	ROY	ROY	0.78	NA	0.78	SNP array	No	No	No	No	No CH	No CH	No CH	No CH	No CH
Krakow	KAD043	AD	84	No	NK	3	CD4/NK/Gran	LYMPHOID/MYELOID	ROY	ROY	0.39	NA	0.39	SNP array	No	No	No	No	No CH	No CH	No CH	No CH	No CH
Krakow	KAD047	AD	89	No	CD4	3	CD4/NK/Gran	LYMPHOID/MYELOID	ROY	ROY	0.72	NA	0.72	SNP array	No	No	No	No	No CH	No CH	No CH	No CH	No CH
Krakow	KAD047	AD	89	No	Gran	3	CD4/NK/Gran	LYMPHOID/MYELOID	ROY	ROY	4.58	NA	4.58	SNP array	No	No	No	No	No CH	No CH	No CH	No CH	No CH
Krakow	KAD047	AD	89	No	NK	3	CD4/NK/Gran	LYMPHOID/MYELOID	ROY	ROY	0.73	NA	0.73	SNP array	No	No	No	No	No CH	No CH	No CH	No CH	No CH
Krakow	KAD048	AD	89	No	CD4	3	CD4/NK/Gran	LYMPHOID/MYELOID	ROY	ROY	6.54	NA	6.54	SNP array	No	No	No	No	No CH	No CH	No CH	No CH	No CH
Krakow	KAD048	AD	89	No	Gran	3	CD4/NK/Gran	LYMPHOID/MYELOID	ROY	ROY	3.62	NA	3.62	SNP array	No	No	No	No	No CH	No CH	No CH	No CH	No CH
Krakow	KAD048	AD	89	No	NK	3	CD4/NK/Gran	LYMPHOID/MYELOID	ROY	ROY	1.42	NA	1.42	SNP array	No	No	No	No	No CH	No CH	No CH	No CH	No CH
Krakow	KAD050	AD	85	No	CD4	3	CD4/NK/Gran	LYMPHOID/MYELOID	LOY	ROY	0.19	NA	0.19	SNP array	No	Yes	Yes	Yes	No	No	Yes	No	No
Krakow	KAD050	AD	85	No	Gran	3	CD4/NK/Gran	LYMPHOID/MYELOID	LOY	LOY	35.33	NA	35.33	SNP array	No	Yes	Yes	Yes	No	No	Yes	No	No
Krakow	KAD050	AD	85	No	NK	3	CD4/NK/Gran	LYMPHOID/MYELOID	LOY	ROY	9.6	NA	9.6	SNP array	No	Yes	Yes	Yes	No	No	Yes	No	No
Krakow	KAD051	AD	86	No	CD4	3	CD4/NK/Gran	LYMPHOID/MYELOID	LOY	ROY	-3.22	NA	-3.22	SNP array	No	No	No	No	No CH	No CH	No CH	No CH	No CH
Krakow	KAD051	AD	86	No	Gran	3	CD4/NK/Gran	LYMPHOID/MYELOID	LOY	LOY	66.17	NA	66.17	SNP array	No	No	No	No	No CH	No CH	No CH	No CH	No CH
Krakow	KAD051	AD	86	No	NK	3	CD4/NK/Gran	LYMPHOID/MYELOID	LOY	LOY	28.59	NA	28.59	SNP array	No	No	No	No	No CH	No CH	No CH	No CH	No CH
Krakow	KAD052	AD	89	No	CD4	3	CD4/NK/Gran	LYMPHOID/MYELOID	ROY	ROY	2.22	NA	2.22	SNP array	No	No	No	No	No CH	No CH	No CH	No CH	No CH
Krakow	KAD052	AD	89	No	Gran	3	CD4/NK/Gran	LYMPHOID/MYELOID	ROY	ROY	2.84	NA	2.84	SNP array	No	No	No	No	No CH	No CH	No CH	No CH	No CH
Krakow	KAD052	AD	89	No	NK	3	CD4/NK/Gran	LYMPHOID/MYELOID	ROY	ROY	-0.62	NA	-0.62	SNP array	No	No	No	No	No CH	No CH	No CH	No CH	No CH
Krakow	KAD054	AD	84	No	CD4	3	CD4/NK/Gran	LYMPHOID/MYELOID	LOY	ROY	2.74	NA	2.74	SNP array	No	Yes	Yes	Yes	Yes	No	No	Yes	No
Krakow	KAD054	AD	84	No	Gran	3	CD4/NK/Gran	LYMPHOID/MYELOID	LOY	LOY	65.79	NA	65.79	SNP array	No	Yes	Yes	Yes	Yes	No	No	Yes	No
Krakow	KAD054	AD	84	No	NK	3	CD4/NK/Gran	LYMPHOID/MYELOID	LOY	LOY	22.46	NA	22.46	SNP array	No	Yes	Yes	Yes	Yes	No	No	Yes	No
Krakow	KAD055	AD	87	No	CD4	3	CD4/NK/Gran	LYMPHOID/MYELOID	LOY	ROY	1.79	NA	1.79	SNP array	No	No	Yes	Yes	Yes	No	No	No	No
Krakow	KAD055	AD	87	No	Gran	3	CD4/NK/Gran	LYMPHOID/MYELOID	LOY	LOY	21.12	NA	21.12	SNP array	No	No	Yes	Yes	Yes	No	No	No	No
Krakow	KAD055	AD	87	No	NK	3	CD4/NK/Gran	LYMPHOID/MYELOID	LOY	ROY	6.77	NA	6.77	SNP array	No	No	Yes	Yes	Yes	No	No	No	No
Krakow	KAD056	AD	89	No	CD4	3	CD4/NK/Gran	LYMPHOID/MYELOID	LOY	ROY	1.24	NA	1.24	SNP array	No	No	Yes	Yes	Yes	No	No	Yes	No
Krakow	KAD056	AD	89	No	Gran	3	CD4/NK/Gran	LYMPHOID/MYELOID	LOY	LOY	84.51	NA	84.51	SNP array	No	No	Yes	Yes	Yes	No	No	Yes	No
Krakow	KAD056	AD	89	No	NK	3	CD4/NK/Gran	LYMPHOID/MYELOID	LOY	LOY	16.19	NA	16.19	SNP array	No	No	Yes	Yes	Yes	No	No	Yes	No
Krakow	KAD057	AD	90	No	CD4	3	CD4/NK/Gran	LYMPHOID/MYELOID	LOY	ROY	3.37	NA	3.37	SNP array	No	No	No	No	No CH	No CH	No CH	No CH	No CH
Krakow	KAD057	AD	90	No	Gran	3	CD4/NK/Gran	LYMPHOID/MYELOID	LOY	LOY	27.25	NA	27.25	SNP array	No	No	No	No	No CH	No CH	No CH	No CH	No CH
Krakow	KAD057	AD	90	No	NK	3	CD4/NK/Gran	LYMPHOID/MYELOID	LOY	ROY	8.08	NA	8.08	SNP array	No	No	No	No	No CH	No CH	No CH	No CH	No CH
Krakow	KAD058	AD	84	No	CD4	3	CD4/NK/Gran	LYMPHOID/MYELOID	LOY	ROY	4.01	NA	4.01	SNP array	No	No	No	No	No CH	No CH	No CH	No CH	No CH
Krakow	KAD058	AD	84	No	Gran	3	CD4/NK/Gran	LYMPHOID/MYELOID	LOY	LOY	24.86	NA	24.86	SNP array	No	No	No	No	No CH	No CH	No CH	No CH	No CH
Krakow	KAD058	AD	84	No	NK	3	CD4/NK/Gran	LYMPHOID/MYELOID	LOY	ROY	13.14	NA	13.14	SNP array	No	No	No	No	No CH	No CH	No CH	No CH	No CH
Krakow	KAD059	AD	94	No	CD4	3	CD4/NK/Gran	LYMPHOID/MYELOID	LOY	ROY	4.39	NA	4.39	SNP array	No	Yes	Yes	Yes	No	No	No	Yes	No
Krakow	KAD059	AD	94	No	Gran	3	CD4/NK/Gran	LYMPHOID/MYELOID	LOY	LOY	30.99	NA	30.99	SNP array	No	Yes	Yes	Yes	No	No	No	Yes	No
Krakow	KAD059	AD	94	No	NK	3	CD4/NK/Gran	LYMPHOID/MYELOID	LOY	LOY	16.33	NA	16.33	SNP array	No	Yes	Yes	Yes	No	No	No	Yes	No
Krakow	KAD062	AD	82	No	CD4	3	CD4/NK/Mono	LYMPHOID/MYELOID	ROY	ROY	NA	4.2	4.2	ddPCR	No	No	No	No	No CH	No CH	No CH	No CH	No CH
Krakow	KAD062	AD	82	No	Mono	3	CD4/NK/Mono	LYMPHOID/MYELOID	ROY	ROY	NA	-0.5	-0.5	ddPCR	No	No	No	No	No CH	No CH	No CH	No CH	No CH
Krakow	KAD062	AD	82	No	NK	3	CD4/NK/Mono	LYMPHOID/MYELOID	ROY	ROY	NA	1.35	1.35	ddPCR	No	No	No	No	No CH	No CH	No CH	No CH	No CH
Krakow	KAD063	AD	90	No	CD4	3	CD4/NK/Mono	LYMPHOID/MYELOID	ROY	ROY	NA	2.4	2.4	ddPCR	No	No	Yes	Yes	No	Yes	Yes	No	No
Krakow	KAD063	AD	90	No	Mono	3	CD4/NK/Mono	LYMPHOID/MYELOID	ROY	ROY	NA	2.7	2.7	ddPCR	No	No	Yes	Yes	No	Yes	Yes	No	No
Krakow	KAD063	AD	90	No	NK	3	CD4/NK/Mono	LYMPHOID/MYELOID	ROY	ROY	NA	2.25	2.25	ddPCR	No	No	Yes	Yes	No	Yes	Yes	No	No
Krakow	KAD065	AD	87	No	CD4	3	CD4/NK/Mono	LYMPHOID/MYELOID	LOY	ROY	NA	2.7	2.7	ddPCR	No	No	Yes	Yes	Yes	No	Yes	No	No
Krakow	KAD065	AD	87	No	Mono	3	CD4/NK/Mono	LYMPHOID/MYELOID	LOY	LOY	NA	55.05	55.05	ddPCR	No	No	Yes	Yes	Yes	No	Yes	No	No
Krakow	KAD065	AD	87	No	NK	3	CD4/NK/Mono	LYMPHOID/MYELOID	LOY	LOY	NA	23.2	23.2	ddPCR	No	No	Yes	Yes	Yes	No	Yes	No	No
Krakow	KAD083	AD	87	No	CD4-helper	3	CD4/NK/Gran	LYMPHOID/MYELOID	LOY	ROY	NA	7	7	ddPCR	No	No	No	No	No CH	No CH	No CH	No CH	No CH
Krakow	KAD083	AD	87	No	Gran	3	CD4/NK/Gran	LYMPHOID/MYELOID	LOY	LOY	NA	25.9	25.9	ddPCR	No	No	No	No	No CH	No CH	No CH	No CH	No CH
Krakow	KAD083	AD	87	No	NK	3	CD4/NK/Gran	LYMPHOID/MYELOID	LOY	LOY	NA	17.4	17.4	ddPCR	No	No	No	No	No CH	No CH	No CH	No CH	No CH
Krakow	KAD087	AD	74	No	CD4-helper	3	CD4/NK/Gran	LYMPHOID/MYELOID	LOY	ROY	NA	6.5	6.5	ddPCR	No	No	Yes	Yes	No	No	Yes	No	No
Krakow	KAD087	AD	74	No	Gran	3	CD4/NK/Gran	LYMPHOID/MYELOID	LOY	LOY	NA	25.8	25.8	ddPCR	No	No	Yes	Yes	No	No	Yes	No	No
Krakow	KAD087	AD	74	No	NK	3	CD4/NK/Gran	LYMPHOID/MYELOID	LOY	ROY	NA	9.5	9.5	ddPCR	No	No	Yes	Yes	No	No	Yes	No	No
Krakow	KAD090	AD	91	No	CD4-helper	3	CD4/NK/Gran	LYMPHOID/MYELOID	LOY	ROY	NA	0.5	0.5	ddPCR	No	No	Yes	Yes	Yes	No	No	Yes	No
Krakow	KAD090	AD	91	No	Gran	3	CD4/NK/Gran	LYMPHOID/MYELOID	LOY	LOY	NA	85.35	85.35	ddPCR	No	No	Yes	Yes	Yes	No	No	Yes	No
Krakow	KAD090	AD	91	No	NK	3	CD4/NK/Gran	LYMPHOID/MYELOID	LOY	LOY	NA	30	30	ddPCR	No	No	Yes	Yes	Yes	No	No	Yes	No
Krakow	KAD094	AD	77	No	CD4-helper	3	CD4/NK/Gran	LYMPHOID/MYELOID	LOY	ROY	NA	8	8	ddPCR	No	No	Yes	Yes	Yes	Yes	No	Yes	No
Krakow	KAD094	AD	77	No	Gran	3	CD4/NK/Gran	LYMPHOID/MYELOID	LOY	LOY	NA	31.2	31.2	ddPCR	No	No	Yes	Yes	Yes	Yes	No	Yes	No
Krakow	KAD094	AD	77	No	NK	3	CD4/NK/Gran	LYMPHOID/MYELOID	LOY	ROY	NA	9.1	9.1	ddPCR	No	No	Yes	Yes	Yes	Yes	No	Yes	No
Krakow	KAD100	AD	81	No	CD4-helper	3	CD4/NK/Gran	LYMPHOID/MYELOID	LOY	ROY	NA	6	6	ddPCR	No	No	Yes	Yes	No	No	No	Yes	No
Krakow	KAD100	AD	81	No	Gran	3	CD4/NK/Gran	LYMPHOID/MYELOID	LOY	LOY	NA	24.58	24.58	ddPCR	No	No	Yes	Yes	No	No	No	Yes	No
Krakow	KAD100	AD	81	No	NK	3	CD4/NK/Gran	LYMPHOID/MYELOID	LOY	ROY	NA	11.17	11.17	ddPCR	No	No	Yes	Yes	No	No	No	Yes	No
Krakow	KAD103	AD	73	No	CD4-helper	3	CD4/NK/Gran	LYMPHOID/MYELOID	ROY	ROY	NA	-0.75	-0.75	ddPCR	No	No	No	No	No CH	No CH	No CH	No CH	No CH
Krakow	KAD103	AD	73	No	Gran	3	CD4/NK/Gran	LYMPHOID/MYELOID	ROY	ROY	NA	4	4	ddPCR	No	No	No	No	No CH	No CH	No CH	No CH	No CH
Krakow	KAD103	AD	73	No	NK	3	CD4/NK/Gran	LYMPHOID/MYELOID	ROY	ROY	NA	3.5	3.5	ddPCR	No	No	No	No	No CH	No CH	No CH	No CH	No CH
Krakow	KAD108	AD	88	NA	CD4-helper	3	CD4/NK/Gran	LYMPHOID/MYELOID	LOY	ROY	NA	2	2	ddPCR	No	No	No	No	No CH	No CH	No CH	No CH	No CH
Krakow	KAD108	AD	88	NA	Gran	3	CD4/NK/Gran	LYMPHOID/MYELOID	LOY	LOY	NA	20.2	20.2	ddPCR	No	No	No	No	No CH	No CH	No CH	No CH	No CH
Krakow	KAD108	AD	88	NA	NK	3	CD4/NK/Gran	LYMPHOID/MYELOID	LOY	ROY	NA	9	9	ddPCR	No	No	No	No	No CH	No CH	No CH	No CH	No CH
Uppsala	M031	CTRL	75	No	CD4	3	CD4/NK/Mono	LYMPHOID/MYELOID	ROY	ROY	0.62	NA	0.62	SNP array	No	No	Yes	Yes	No	Yes	No	No	No
Uppsala	M031	CTRL	75	No	Mono	3	CD4/NK/Mono	LYMPHOID/MYELOID	ROY	ROY	1.5	1.65	1.65	ddPCR	No	No	Yes	Yes	No	Yes	No	No	No
Uppsala	M031	CTRL	75	No	NK	3	CD4/NK/Mono	LYMPHOID/MYELOID	ROY	ROY	-2.08	NA	-2.08	SNP array	No	No	Yes	Yes	No	Yes	No	No	No
Uppsala	M033	CTRL	71	No	CD4	3	CD4/NK/Gran	LYMPHOID/MYELOID	ROY	ROY	3.95	NA	3.95	SNP array	No	No	No	No	No CH	No CH	No CH	No CH	No CH
Uppsala	M033	CTRL	71	No	Gran	3	CD4/NK/Gran	LYMPHOID/MYELOID	ROY	ROY	-0.03	-3.95	-3.95	ddPCR	No	No	No	No	No CH	No CH	No CH	No CH	No CH
Uppsala	M033	CTRL	71	No	NK	3	CD4/NK/Gran	LYMPHOID/MYELOID	ROY	ROY	-2.84	NA	-2.84	SNP array	No	No	No	No	No CH	No CH	No CH	No CH	No CH
Uppsala	M034	CTRL	71	No	CD4	3	CD4/NK/Gran	LYMPHOID/MYELOID	ROY	ROY	1.99	NA	1.99	SNP array	Yes	No	No	Yes	No	No	No	Yes	No
Uppsala	M034	CTRL	71	No	Gran	3	CD4/NK/Gran	LYMPHOID/MYELOID	ROY	ROY	-2.8	-4.15	-4.15	ddPCR	Yes	No	No	Yes	No	No	No	Yes	No
Uppsala	M034	CTRL	71	No	NK	3	CD4/NK/Gran	LYMPHOID/MYELOID	ROY	ROY	-1.82	NA	-1.82	SNP array	Yes	No	No	Yes	No	No	No	Yes	No
Uppsala	M035	CTRL	72	No	CD4	3	CD4/NK/Gran	LYMPHOID/MYELOID	LOY	ROY	1.35	NA	1.35	SNP array	No	No	No	No	No CH	No CH	No CH	No CH	No CH
Uppsala	M035	CTRL	72	No	Gran	3	CD4/NK/Gran	LYMPHOID/MYELOID	LOY	LOY	13.71	18.9	18.9	ddPCR	No	No	No	No	No CH	No CH	No CH	No CH	No CH
Uppsala	M035	CTRL	72	No	NK	3	CD4/NK/Gran	LYMPHOID/MYELOID	LOY	ROY	3.45	NA	3.45	SNP array	No	No	No	No	No CH	No CH	No CH	No CH	No CH
Uppsala	M037	CTRL	76	No	CD4	3	CD4/NK/Gran	LYMPHOID/MYELOID	ROY	ROY	0.76	NA	0.76	SNP array	No	No	No	No	No CH	No CH	No CH	No CH	No CH
Uppsala	M037	CTRL	76	No	Gran	3	CD4/NK/Gran	LYMPHOID/MYELOID	ROY	ROY	2.02	2.3	2.3	ddPCR	No	No	No	No	No CH	No CH	No CH	No CH	No CH
Uppsala	M037	CTRL	76	No	NK	3	CD4/NK/Gran	LYMPHOID/MYELOID	ROY	ROY	-11.66	NA	-11.66	SNP array	No	No	No	No	No CH	No CH	No CH	No CH	No CH
Uppsala	M038	CTRL	73	No	CD4	3	CD4/NK/Gran	LYMPHOID/MYELOID	LOY	ROY	0.23	NA	0.23	SNP array	No	No	No	No	No CH	No CH	No CH	No CH	No CH
Uppsala	M038	CTRL	73	No	Gran	3	CD4/NK/Gran	LYMPHOID/MYELOID	LOY	LOY	18.78	22.6	22.6	ddPCR	No	No	No	No	No CH	No CH	No CH	No CH	No CH
Uppsala	M038	CTRL	73	No	NK	3	CD4/NK/Gran	LYMPHOID/MYELOID	LOY	ROY	3.72	NA	3.72	SNP array	No	No	No	No	No CH	No CH	No CH	No CH	No CH
Uppsala	M301	CTRL	70	No	CD4	2	CD4/Gran	LYMPHOID/MYELOID	ROY	ROY	-0.12	NA	-0.12	SNP array	No	No	No	No	NA	NA	NA	NA	NA
Uppsala	M301	CTRL	70	No	Gran	2	CD4/Gran	LYMPHOID/MYELOID	ROY	ROY	-1.63	1	1	ddPCR	No	No	No	No	NA	NA	NA	NA	NA
Uppsala	M301	CTRL	70	No	NK	2	CD4/Gran	LYMPHOID/MYELOID	ROY	ROY	-1.96637	NA	-1.96637	SNP array	NA	NA	NA	NA	NA	NA	NA	NA	NA
Krakow	M306	CTRL	74	No	CD4	3	CD4/NK/Gran	LYMPHOID/MYELOID	LOY	ROY	2.51	NA	2.51	SNP array	No	No	Yes	Yes	No	No	Yes	No	No
Krakow	M306	CTRL	74	No	Gran	3	CD4/NK/Gran	LYMPHOID/MYELOID	LOY	LOY	95.47	92.5	92.5	ddPCR	No	No	Yes	Yes	No	No	Yes	No	No
Krakow	M306	CTRL	74	No	NK	3	CD4/NK/Gran	LYMPHOID/MYELOID	LOY	ROY	14.63	NA	14.63	SNP array	No	No	Yes	Yes	No	No	Yes	No	No
Krakow	M318	CTRL	64	No	CD4	3	CD4/NK/Gran	LYMPHOID/MYELOID	LOY	ROY	3.93	NA	3.93	SNP array	No	No	Yes	Yes	No	No	Yes	No	No
Krakow	M318	CTRL	64	No	Gran	3	CD4/NK/Gran	LYMPHOID/MYELOID	LOY	LOY	40.14	38.25	38.25	ddPCR	No	No	Yes	Yes	No	No	Yes	No	No
Krakow	M318	CTRL	64	No	NK	3	CD4/NK/Gran	LYMPHOID/MYELOID	LOY	ROY	12.26	NA	12.26	SNP array	No	No	Yes	Yes	No	No	Yes	No	No
Krakow	M349	CTRL	65	No	CD4	3	CD4/NK/Gran	LYMPHOID/MYELOID	LOY	ROY	11.67	NA	11.67	SNP array	No	No	No	No	No CH	No CH	No CH	No CH	No CH
Krakow	M349	CTRL	65	No	Gran	3	CD4/NK/Gran	LYMPHOID/MYELOID	LOY	LOY	20.83	28.65	28.65	ddPCR	No	No	No	No	No CH	No CH	No CH	No CH	No CH
Krakow	M349	CTRL	65	No	NK	3	CD4/NK/Gran	LYMPHOID/MYELOID	LOY	ROY	9.33	NA	9.33	SNP array	No	No	No	No	No CH	No CH	No CH	No CH	No CH
Krakow	M393	CTRL	72	No	CD4	3	CD4/NK/Gran	LYMPHOID/MYELOID	ROY	ROY	-5.23	NA	-5.23	SNP array	No	No	No	No	No CH	No CH	No CH	No CH	No CH
Krakow	M393	CTRL	72	No	Gran	3	CD4/NK/Gran	LYMPHOID/MYELOID	ROY	ROY	4.25	5	5	ddPCR	No	No	No	No	No CH	No CH	No CH	No CH	No CH
Krakow	M393	CTRL	72	No	NK	3	CD4/NK/Gran	LYMPHOID/MYELOID	ROY	ROY	-0.53	NA	-0.53	SNP array	No	No	No	No	No CH	No CH	No CH	No CH	No CH
Krakow	M394	CTRL	75	No	CD4	3	CD4/NK/Gran	LYMPHOID/MYELOID	ROY	ROY	-0.39	NA	-0.39	SNP array	Yes	Yes	Yes	Yes	Yes	No	No	Yes	No
Krakow	M394	CTRL	75	No	Gran	3	CD4/NK/Gran	LYMPHOID/MYELOID	ROY	ROY	-3.17	1	1	ddPCR	Yes	Yes	Yes	Yes	Yes	No	No	Yes	No
Krakow	M394	CTRL	75	No	NK	3	CD4/NK/Gran	LYMPHOID/MYELOID	ROY	ROY	3.22	NA	3.22	SNP array	Yes	Yes	Yes	Yes	Yes	No	No	Yes	No
Krakow	M401	CTRL	70	Yes	CD4	3	CD4/NK/Gran	LYMPHOID/MYELOID	ROY	ROY	0.87	NA	0.87	SNP array	Yes	Yes	Yes	Yes	No	No	No	Yes	No
Krakow	M401	CTRL	70	Yes	Gran	3	CD4/NK/Gran	LYMPHOID/MYELOID	ROY	ROY	-4.75	2.6	2.6	ddPCR	Yes	Yes	Yes	Yes	No	No	No	Yes	No
Krakow	M401	CTRL	70	Yes	NK	3	CD4/NK/Gran	LYMPHOID/MYELOID	ROY	ROY	0.31	NA	0.31	SNP array	Yes	Yes	Yes	Yes	No	No	No	Yes	No
Krakow	M426	CTRL	76	No	CD4	3	CD4/NK/Gran	LYMPHOID/MYELOID	LOY	ROY	-2.04	NA	-2.04	SNP array	No	No	No	No	No CH	No CH	No CH	No CH	No CH
Krakow	M426	CTRL	76	No	Gran	3	CD4/NK/Gran	LYMPHOID/MYELOID	LOY	LOY	10.28	20	20	ddPCR	No	No	No	No	No CH	No CH	No CH	No CH	No CH
Krakow	M426	CTRL	76	No	NK	3	CD4/NK/Gran	LYMPHOID/MYELOID	LOY	LOY	5.57	16.5	16.5	ddPCR	No	No	No	No	No CH	No CH	No CH	No CH	No CH
Krakow	M428	CTRL	83	No	CD4	3	CD4/NK/Gran	LYMPHOID/MYELOID	LOY	ROY	-17.91	NA	-17.91	SNP array	No	No	Yes	Yes	No	No	No	Yes	No
Krakow	M428	CTRL	83	No	Gran	3	CD4/NK/Gran	LYMPHOID/MYELOID	LOY	LOY	22.83	27.8	27.8	ddPCR	No	No	Yes	Yes	No	No	No	Yes	No
Krakow	M428	CTRL	83	No	NK	3	CD4/NK/Gran	LYMPHOID/MYELOID	LOY	ROY	3.61	NA	3.61	SNP array	No	No	Yes	Yes	No	No	No	Yes	No
Krakow	M431	CTRL	83	No	CD4	3	CD4/NK/Gran	LYMPHOID/MYELOID	LOY	ROY	4.21	-1	-1	ddPCR	No	No	No	No	No CH	No CH	No CH	No CH	No CH
Krakow	M431	CTRL	83	No	Gran	3	CD4/NK/Gran	LYMPHOID/MYELOID	LOY	LOY	14.87	22,6	22.6	ddPCR	No	No	No	No	No CH	No CH	No CH	No CH	No CH
Krakow	M431	CTRL	83	No	NK	3	CD4/NK/Gran	LYMPHOID/MYELOID	LOY	ROY	2.82	1.5	1.5	ddPCR	No	No	No	No	No CH	No CH	No CH	No CH	No CH
Krakow	M433	CTRL	74	No	CD4	3	CD4/NK/Gran	LYMPHOID/MYELOID	ROY	ROY	2.14	NA	2.14	SNP array	No	No	Yes	Yes	Yes	No	No	No	No
Krakow	M433	CTRL	74	No	Gran	3	CD4/NK/Gran	LYMPHOID/MYELOID	ROY	ROY	0.56	5.4	5.4	ddPCR	No	No	Yes	Yes	Yes	No	No	No	No
Krakow	M433	CTRL	74	No	NK	3	CD4/NK/Gran	LYMPHOID/MYELOID	ROY	ROY	0.84	NA	0.84	SNP array	No	No	Yes	Yes	Yes	No	No	No	No
Krakow	M454	CTRL	82	No	CD4-helper	3	CD4/NK/Gran	LYMPHOID/MYELOID	LOY	ROY	NA	5	5	ddPCR	No	Yes	Yes	Yes	No	No	No	Yes	No
Krakow	M454	CTRL	82	No	Gran	3	CD4/NK/Gran	LYMPHOID/MYELOID	LOY	LOY	NA	97.2	97.2	ddPCR	No	Yes	Yes	Yes	No	No	No	Yes	No
Krakow	M454	CTRL	82	No	NK	3	CD4/NK/Gran	LYMPHOID/MYELOID	LOY	LOY	NA	86.7	86.7	ddPCR	No	Yes	Yes	Yes	No	No	No	Yes	No
Uppsala	UAD005	AD	80	NA	CD4	3	CD4/NK/Gran	LYMPHOID/MYELOID	LOY	ROY	-0.22	NA	-0.22	SNP array	No	No	No	No	No CH	No CH	No CH	No CH	No CH
Uppsala	UAD005	AD	80	NA	Gran	3	CD4/NK/Gran	LYMPHOID/MYELOID	LOY	LOY	49.79	NA	49.79	SNP array	No	No	No	No	No CH	No CH	No CH	No CH	No CH
Uppsala	UAD005	AD	80	NA	NK	3	CD4/NK/Gran	LYMPHOID/MYELOID	LOY	LOY	23.65	NA	23.65	SNP array	No	No	No	No	No CH	No CH	No CH	No CH	No CH
Uppsala	UAD010	AD	77	NA	CD4	3	CD4/NK/Mono	LYMPHOID/MYELOID	ROY	ROY	0.96	NA	0.96	SNP array	No	No	No	No	No CH	No CH	No CH	No CH	No CH
Uppsala	UAD010	AD	77	NA	Mono	3	CD4/NK/Mono	LYMPHOID/MYELOID	ROY	ROY	4.73	NA	4.73	SNP array	No	No	No	No	No CH	No CH	No CH	No CH	No CH
Uppsala	UAD010	AD	77	NA	NK	3	CD4/NK/Mono	LYMPHOID/MYELOID	ROY	ROY	-0.77	NA	-0.77	SNP array	No	No	No	No	No CH	No CH	No CH	No CH	No CH
Uppsala	UAD012	AD	80	NA	CD4	3	CD4/NK/Mono	LYMPHOID/MYELOID	LOY	ROY	-1.32	8.5	8.5	ddPCR	No	No	No	No	No CH	No CH	No CH	No CH	No CH
Uppsala	UAD012	AD	80	NA	Mono	3	CD4/NK/Mono	LYMPHOID/MYELOID	LOY	LOY	36.35	NA	36.35	SNP array	No	No	No	No	No CH	No CH	No CH	No CH	No CH
Uppsala	UAD012	AD	80	NA	NK	3	CD4/NK/Mono	LYMPHOID/MYELOID	LOY	LOY	20.38	NA	20.38	SNP array	No	No	No	No	No CH	No CH	No CH	No CH	No CH
Uppsala	UAD017	AD	71	No	CD4	3	CD4/NK/Mono	LYMPHOID/MYELOID	ROY	ROY	-3.27	NA	-3.27	SNP array	Yes	No	No	Yes	No	No	No	Yes	No
Uppsala	UAD017	AD	71	No	Mono	3	CD4/NK/Mono	LYMPHOID/MYELOID	ROY	ROY	-3.22	NA	-3.22	SNP array	Yes	No	No	Yes	No	No	No	Yes	No
Uppsala	UAD017	AD	71	No	NK	3	CD4/NK/Mono	LYMPHOID/MYELOID	ROY	ROY	-2.31	NA	-2.31	SNP array	Yes	No	No	Yes	No	No	No	Yes	No
Uppsala	UAD022	AD	78	No	CD4	3	CD4/NK/Gran	LYMPHOID/MYELOID	LOY	ROY	1.91	NA	1.91	SNP array	No	No	No	No	No CH	No CH	No CH	No CH	No CH
Uppsala	UAD022	AD	78	No	Gran	3	CD4/NK/Gran	LYMPHOID/MYELOID	LOY	LOY	57.54	NA	57.54	SNP array	No	No	No	No	No CH	No CH	No CH	No CH	No CH
Uppsala	UAD022	AD	78	No	NK	3	CD4/NK/Gran	LYMPHOID/MYELOID	LOY	ROY	13.95	NA	13.95	SNP array	No	No	No	No	No CH	No CH	No CH	No CH	No CH
Uppsala	UAD027	AD	86	No	CD4	3	CD4/NK/Gran	LYMPHOID/MYELOID	ROY	ROY	-13.82	NA	-13.82	SNP array	Yes	No	Yes	Yes	No	Yes	No	No	No
Uppsala	UAD027	AD	86	No	Gran	3	CD4/NK/Gran	LYMPHOID/MYELOID	ROY	ROY	3.98	NA	3.98	SNP array	Yes	No	Yes	Yes	No	Yes	No	No	No
Uppsala	UAD027	AD	86	No	NK	3	CD4/NK/Gran	LYMPHOID/MYELOID	ROY	ROY	3.54	NA	3.54	SNP array	Yes	No	Yes	Yes	No	Yes	No	No	No
Uppsala	UAD028	AD	78	No	CD4	3	CD4/NK/Gran	LYMPHOID/MYELOID	LOY	ROY	0.03	NA	0.03	SNP array	No	No	Yes	Yes	Yes	No	No	No	No
Uppsala	UAD028	AD	78	No	Gran	3	CD4/NK/Gran	LYMPHOID/MYELOID	LOY	LOY	63.37	NA	63.37	SNP array	No	No	Yes	Yes	Yes	No	No	No	No
Uppsala	UAD028	AD	78	No	NK	3	CD4/NK/Gran	LYMPHOID/MYELOID	LOY	LOY	16.64	NA	16.64	SNP array	No	No	Yes	Yes	Yes	No	No	No	No
Uppsala	UAD029	AD	87	No	CD4	3	CD4/NK/Gran	LYMPHOID/MYELOID	ROY	ROY	0.58	NA	0.58	SNP array	No	No	No	No	No CH	No CH	No CH	No CH	No CH
Uppsala	UAD029	AD	87	No	Gran	3	CD4/NK/Gran	LYMPHOID/MYELOID	ROY	ROY	4.77	NA	4.77	SNP array	No	No	No	No	No CH	No CH	No CH	No CH	No CH
Uppsala	UAD029	AD	87	No	NK	3	CD4/NK/Gran	LYMPHOID/MYELOID	ROY	ROY	-2.59	NA	-2.59	SNP array	No	No	No	No	No CH	No CH	No CH	No CH	No CH
Uppsala	UAD033	AD	90	No	CD4	3	CD4/NK/Gran	LYMPHOID/MYELOID	LOY	ROY	-4.07	NA	-4.07	SNP array	No	No	Yes	Yes	No	No	No	Yes	No
Uppsala	UAD033	AD	90	No	Gran	3	CD4/NK/Gran	LYMPHOID/MYELOID	LOY	LOY	70.56	NA	70.56	SNP array	No	No	Yes	Yes	No	No	No	Yes	No
Uppsala	UAD033	AD	90	No	NK	3	CD4/NK/Gran	LYMPHOID/MYELOID	LOY	LOY	17.26	NA	17.26	SNP array	No	No	Yes	Yes	No	No	No	Yes	No
Uppsala	UAD034	AD	78	No	CD4	3	CD4/NK/Gran	LYMPHOID/MYELOID	ROY	ROY	1	NA	1	SNP array	No	No	No	No	No CH	No CH	No CH	No CH	No CH
Uppsala	UAD034	AD	78	No	Gran	3	CD4/NK/Gran	LYMPHOID/MYELOID	ROY	ROY	-0.33	NA	-0.33	SNP array	No	No	No	No	No CH	No CH	No CH	No CH	No CH
Uppsala	UAD034	AD	78	No	NK	3	CD4/NK/Gran	LYMPHOID/MYELOID	ROY	ROY	0.68	NA	0.68	SNP array	No	No	No	No	No CH	No CH	No CH	No CH	No CH
Uppsala	UAD036	AD	87	No	CD4	3	CD4/NK/Gran	LYMPHOID/MYELOID	LOY	ROY	-0.01	NA	-0.01	SNP array	No	No	Yes	Yes	Yes	No	No	No	No
Uppsala	UAD036	AD	87	No	Gran	3	CD4/NK/Gran	LYMPHOID/MYELOID	LOY	LOY	26.59	NA	26.59	SNP array	No	No	Yes	Yes	Yes	No	No	No	No
Uppsala	UAD036	AD	87	No	NK	3	CD4/NK/Gran	LYMPHOID/MYELOID	LOY	ROY	5.1	NA	5.1	SNP array	No	No	Yes	Yes	Yes	No	No	No	No
Uppsala	UAD039	AD	83	No	CD4	3	CD4/NK/Mono	LYMPHOID/MYELOID	LOY	ROY	-1.18	NA	-1.18	SNP array	No	No	Yes	Yes	Yes	No	Yes	Yes	No
Uppsala	UAD039	AD	83	No	Mono	3	CD4/NK/Mono	LYMPHOID/MYELOID	LOY	LOY	25.57	NA	25.57	SNP array	No	No	Yes	Yes	Yes	No	Yes	Yes	No
Uppsala	UAD039	AD	83	No	NK	3	CD4/NK/Mono	LYMPHOID/MYELOID	LOY	ROY	6.09	NA	6.09	SNP array	No	No	Yes	Yes	Yes	No	Yes	Yes	No
Uppsala	UAD041	AD	75	No	CD4	3	CD4/NK/Gran	LYMPHOID/MYELOID	LOY	ROY	-0.25	NA	-0.25	SNP array	No	No	Yes	Yes	No	No	No	Yes	No
Uppsala	UAD041	AD	75	No	Gran	3	CD4/NK/Gran	LYMPHOID/MYELOID	LOY	LOY	85.51	NA	85.51	SNP array	No	No	Yes	Yes	No	No	No	Yes	No
Uppsala	UAD041	AD	75	No	NK	3	CD4/NK/Gran	LYMPHOID/MYELOID	LOY	LOY	58.56	NA	58.56	SNP array	No	No	Yes	Yes	No	No	No	Yes	No
Uppsala	UAD042	AD	83	No	CD4	3	CD4/NK/Gran	LYMPHOID/MYELOID	LOY	ROY	2.98	NA	2.98	SNP array	No	No	No	No	No CH	No CH	No CH	No CH	No CH
Uppsala	UAD042	AD	83	No	Gran	3	CD4/NK/Gran	LYMPHOID/MYELOID	LOY	LOY	24.02	NA	24.02	SNP array	No	No	No	No	No CH	No CH	No CH	No CH	No CH
Uppsala	UAD042	AD	83	No	NK	3	CD4/NK/Gran	LYMPHOID/MYELOID	LOY	LOY	19.8	NA	19.8	SNP array	No	No	No	No	No CH	No CH	No CH	No CH	No CH
Uppsala	UAD048	AD	74	No	CD4	3	CD4/NK/Gran	LYMPHOID/MYELOID	ROY	ROY	-0.93	NA	-0.93	SNP array	No	No	No	No	No CH	No CH	No CH	No CH	No CH
Uppsala	UAD048	AD	74	No	Gran	3	CD4/NK/Gran	LYMPHOID/MYELOID	ROY	ROY	-5.85	NA	-5.85	SNP array	No	No	No	No	No CH	No CH	No CH	No CH	No CH
Uppsala	UAD048	AD	74	No	NK	3	CD4/NK/Gran	LYMPHOID/MYELOID	ROY	ROY	0.22	NA	0.22	SNP array	No	No	No	No	No CH	No CH	No CH	No CH	No CH
Uppsala	UAD052	AD	81	No	CD4	3	CD4/NK/Gran	LYMPHOID/MYELOID	ROY	ROY	3.62	NA	3.62	SNP array	No	No	No	No	No CH	No CH	No CH	No CH	No CH
Uppsala	UAD052	AD	81	No	Gran	3	CD4/NK/Gran	LYMPHOID/MYELOID	ROY	ROY	5.2	NA	5.2	SNP array	No	No	No	No	No CH	No CH	No CH	No CH	No CH
Uppsala	UAD052	AD	81	No	NK	3	CD4/NK/Gran	LYMPHOID/MYELOID	ROY	ROY	4.92	NA	4.92	SNP array	No	No	No	No	No CH	No CH	No CH	No CH	No CH
Uppsala	UAD056	AD	72	No	CD4	3	CD4/NK/Gran	LYMPHOID/MYELOID	ROY	ROY	2.52	NA	2.52	SNP array	No	No	No	No	No CH	No CH	No CH	No CH	No CH
Uppsala	UAD056	AD	72	No	Gran	3	CD4/NK/Gran	LYMPHOID/MYELOID	ROY	ROY	3.94	NA	3.94	SNP array	No	No	No	No	No CH	No CH	No CH	No CH	No CH
Uppsala	UAD056	AD	72	No	NK	3	CD4/NK/Gran	LYMPHOID/MYELOID	ROY	ROY	2.18	NA	2.18	SNP array	No	No	No	No	No CH	No CH	No CH	No CH	No CH
Uppsala	UAD058	AD	76	No	CD4	3	CD4/NK/Gran	LYMPHOID/MYELOID	LOY	ROY	-0.23	NA	-0.23	SNP array	No	Yes	Yes	Yes	Yes	No	No	Yes	No
Uppsala	UAD058	AD	76	No	Gran	3	CD4/NK/Gran	LYMPHOID/MYELOID	LOY	LOY	73.73	NA	73.73	SNP array	No	Yes	Yes	Yes	Yes	No	No	Yes	No
Uppsala	UAD058	AD	76	No	NK	3	CD4/NK/Gran	LYMPHOID/MYELOID	LOY	LOY	18.29	NA	18.29	SNP array	No	Yes	Yes	Yes	Yes	No	No	Yes	No
Uppsala	UAD063	AD	86	No	CD4	3	CD4/NK/Gran	LYMPHOID/MYELOID	LOY	ROY	-1.25	NA	-1.25	SNP array	No	No	No	No	No CH	No CH	No CH	No CH	No CH
Uppsala	UAD063	AD	86	No	Gran	3	CD4/NK/Gran	LYMPHOID/MYELOID	LOY	LOY	65.64	NA	65.64	SNP array	No	No	No	No	No CH	No CH	No CH	No CH	No CH
Uppsala	UAD063	AD	86	No	NK	3	CD4/NK/Gran	LYMPHOID/MYELOID	LOY	ROY	11.46	NA	11.46	SNP array	No	No	No	No	No CH	No CH	No CH	No CH	No CH
Uppsala	UAD064	AD	72	No	CD4	3	CD4/NK/Mono	LYMPHOID/MYELOID	LOY	ROY	-1.16	NA	-1.16	SNP array	No	No	No	No	No CH	No CH	No CH	No CH	No CH
Uppsala	UAD064	AD	72	No	Mono	3	CD4/NK/Mono	LYMPHOID/MYELOID	LOY	LOY	50.51	NA	50.51	SNP array	No	No	No	No	No CH	No CH	No CH	No CH	No CH
Uppsala	UAD064	AD	72	No	NK	3	CD4/NK/Mono	LYMPHOID/MYELOID	LOY	ROY	14.66	NA	14.66	SNP array	No	No	No	No	No CH	No CH	No CH	No CH	No CH
Uppsala	UAD066	AD	84	No	CD4	3	CD4/NK/Gran	LYMPHOID/MYELOID	ROY	ROY	-0.56	NA	-0.56	SNP array	No	No	No	No	No CH	No CH	No CH	No CH	No CH
Uppsala	UAD066	AD	84	No	Gran	3	CD4/NK/Gran	LYMPHOID/MYELOID	ROY	ROY	-1.13	NA	-1.13	SNP array	No	No	No	No	No CH	No CH	No CH	No CH	No CH
Uppsala	UAD066	AD	84	No	NK	3	CD4/NK/Gran	LYMPHOID/MYELOID	ROY	ROY	-1.58	NA	-1.58	SNP array	No	No	No	No	No CH	No CH	No CH	No CH	No CH
Uppsala	UAD068	AD	81	No	CD4	3	CD4/NK/Gran	LYMPHOID/MYELOID	ROY	ROY	-2.14	NA	-2.14	SNP array	No	No	No	No	No CH	No CH	No CH	No CH	No CH
Uppsala	UAD068	AD	81	No	Gran	3	CD4/NK/Gran	LYMPHOID/MYELOID	ROY	ROY	2.61	NA	2.61	SNP array	No	No	No	No	No CH	No CH	No CH	No CH	No CH
Uppsala	UAD068	AD	81	No	NK	3	CD4/NK/Gran	LYMPHOID/MYELOID	ROY	ROY	-0.23	NA	-0.23	SNP array	No	No	No	No	No CH	No CH	No CH	No CH	No CH
Uppsala	UAD069	AD	80	No	CD4	3	CD4/NK/Gran	LYMPHOID/MYELOID	ROY	ROY	-1.85	NA	-1.85	SNP array	No	No	No	No	No CH	No CH	No CH	No CH	No CH
Uppsala	UAD069	AD	80	No	Gran	3	CD4/NK/Gran	LYMPHOID/MYELOID	ROY	ROY	1.86	NA	1.86	SNP array	No	No	No	No	No CH	No CH	No CH	No CH	No CH
Uppsala	UAD069	AD	80	No	NK	3	CD4/NK/Gran	LYMPHOID/MYELOID	ROY	ROY	0.9	NA	0.9	SNP array	No	No	No	No	No CH	No CH	No CH	No CH	No CH
Uppsala	UAD073	AD	76	No	CD4	3	CD4/NK/Gran	LYMPHOID/MYELOID	ROY	ROY	3.13	NA	3.13	SNP array	No	No	No	No	No CH	No CH	No CH	No CH	No CH
Uppsala	UAD073	AD	76	No	Gran	3	CD4/NK/Gran	LYMPHOID/MYELOID	ROY	ROY	2.4	NA	2.4	SNP array	No	No	No	No	No CH	No CH	No CH	No CH	No CH
Uppsala	UAD073	AD	76	No	NK	3	CD4/NK/Gran	LYMPHOID/MYELOID	ROY	ROY	4.76	NA	4.76	SNP array	No	No	No	No	No CH	No CH	No CH	No CH	No CH
Uppsala	UAD074	AD	75	No	CD4	3	CD4/NK/Gran	LYMPHOID/MYELOID	LOY	ROY	-0.01	NA	-0.01	SNP array	No	No	No	No	No CH	No CH	No CH	No CH	No CH
Uppsala	UAD074	AD	75	No	Gran	3	CD4/NK/Gran	LYMPHOID/MYELOID	LOY	LOY	39.79	NA	39.79	SNP array	No	No	No	No	No CH	No CH	No CH	No CH	No CH
Uppsala	UAD074	AD	75	No	NK	3	CD4/NK/Gran	LYMPHOID/MYELOID	LOY	LOY	25.81	NA	25.81	SNP array	No	No	No	No	No CH	No CH	No CH	No CH	No CH
Uppsala	UAD080	AD	78	No	CD4	3	CD4/NK/Mono	LYMPHOID/MYELOID	ROY	ROY	3.7	NA	3.7	SNP array	No	No	No	No	No CH	No CH	No CH	No CH	No CH
Uppsala	UAD080	AD	78	No	Mono	3	CD4/NK/Mono	LYMPHOID/MYELOID	ROY	ROY	1.17	NA	1.17	SNP array	No	No	No	No	No CH	No CH	No CH	No CH	No CH
Uppsala	UAD080	AD	78	No	NK	3	CD4/NK/Mono	LYMPHOID/MYELOID	ROY	ROY	0.07	NA	0.07	SNP array	No	No	No	No	No CH	No CH	No CH	No CH	No CH
Uppsala	UAD082	AD	91	No	CD4	3	CD4/NK/Mono	LYMPHOID/MYELOID	ROY	ROY	5.5	NA	5.5	SNP array	Yes	No	Yes	Yes	Yes	No	Yes	Yes	No
Uppsala	UAD082	AD	91	No	Mono	3	CD4/NK/Mono	LYMPHOID/MYELOID	ROY	ROY	3.63	NA	3.63	SNP array	Yes	No	Yes	Yes	Yes	No	Yes	Yes	No
Uppsala	UAD082	AD	91	No	NK	3	CD4/NK/Mono	LYMPHOID/MYELOID	ROY	ROY	-1.37	NA	-1.37	SNP array	Yes	No	Yes	Yes	Yes	No	Yes	Yes	No
Uppsala	UAD092	AD	77	No	CD4	3	CD4/NK/Gran	LYMPHOID/MYELOID	ROY	ROY	-2.56	NA	-2.56	SNP array	No	No	Yes	Yes	Yes	No	No	No	No
Uppsala	UAD092	AD	77	No	Gran	3	CD4/NK/Gran	LYMPHOID/MYELOID	ROY	ROY	-3.51	NA	-3.51	SNP array	No	No	Yes	Yes	Yes	No	No	No	No
Uppsala	UAD092	AD	77	No	NK	3	CD4/NK/Gran	LYMPHOID/MYELOID	ROY	ROY	12.2	4.5	4.5	ddPCR	No	No	Yes	Yes	Yes	No	No	No	No
Uppsala	UAD103	AD	84	No	CD4	3	CD4/NK/Gran	LYMPHOID/MYELOID	ROY	ROY	5.59	NA	5.59	SNP array	No	No	Yes	Yes	Yes	No	No	No	No
Uppsala	UAD103	AD	84	No	Gran	3	CD4/NK/Gran	LYMPHOID/MYELOID	ROY	ROY	5.48	NA	5.48	SNP array	No	No	Yes	Yes	Yes	No	No	No	No
Uppsala	UAD103	AD	84	No	NK	3	CD4/NK/Gran	LYMPHOID/MYELOID	ROY	ROY	-0.14	NA	-0.14	SNP array	No	No	Yes	Yes	Yes	No	No	No	No
Uppsala	UAD105	AD	83	No	CD4	3	CD4/NK/Gran	LYMPHOID/MYELOID	LOY	ROY	2.98	NA	2.98	SNP array	Yes	No	Yes	Yes	No	No	No	Yes	No
Uppsala	UAD105	AD	83	No	Gran	3	CD4/NK/Gran	LYMPHOID/MYELOID	LOY	LOY	39.07	NA	39.07	SNP array	Yes	No	Yes	Yes	No	No	No	Yes	No
Uppsala	UAD105	AD	83	No	NK	3	CD4/NK/Gran	LYMPHOID/MYELOID	LOY	LOY	36.77	NA	36.77	SNP array	Yes	No	Yes	Yes	No	No	No	Yes	No
Description of selected columns:
	Disease Status: AD - Alzheimer disease; CTRL - control
	Cell Type: CD4/CD4-helper - CD4 T cells sorted according two different FACS protocols described in online Supplementary Methods; NK - NK cells; Gran - granulocytes; Mono - monocytes
	Subject Y Status: the status of Y chromosome on the level of subject. LOY - loss of Y chromosome; ROY - retention of Y chromosome. Subject was assigned to LOY group if any target cell type (CD4, NK, Gran or Mono) showed LOY ≥ 15%. Subject was assigned to ROY group if all target cell types showed LOY < 7%.
	Sample Y Status: the status of Y chromosome on the level of cell type. LOY - loss of Y chromosome; ROY - retention of Y chromosome. Cell type was assigned to LOY group if at least 15% of cells showed LOY. Cell type was assigned to ROY group if the proportion of cells with LOY was below 7%.
	%LOY - SNPArray: % of cells with LOY according to SNP array data; NA - sample was not anaylezd with SNP array
	%LOY - ddPCR: % of cells with LOY according to ddPCR data; NA - sample was not anaylezd with ddPCR
	%LOY: % of cells with LOY according to selected LOY scoring method; NA - sample was not anaylezd for the LOY level
	MD-CH / LD-CH / UD-CH / Any-CH: presence of respective CH variants; NA - sample was not analyzed with whole exome sequencing
	NK-CH / CD4-CH / MYEL-CH / NK/MYEL-CH / CD4/NK/MYEL-CH: presence of respective cell type specific variants; NA [not analyzed] - analysis of cell type specific varinats was not carried out in subject with only two cell types available for whole exome sequencing; No CH - clonal hematopoiesis was not detected in analyzed cell types
