# Supplementary material for: Loss of Y chromosome in Alzheimer’s patients co-occurs with somatic mutations beyond CHIP drivers
Source: Life Sci Alliance. 2025 Dec 10;9(2):e202503533. doi: 10.26508/lsa.202503533 (PMC12696397; doi:10.26508/lsa.202503533)
Supplement: Supplementary file 6 [file LSA-2025-03533_TableS6.xlsx]

## Sheet: Table S6. GSEA
Group	Method_and_Ontology	ID	Description	geneSYMBOL	setSize	enrichmentScore	NES	pvalue	p.adjust	qvalue	rank	leading_edge
AD-LOY	GSEA_GO_BP	GO:0002376	immune system process	ASXL1/ATM/C8A/GAS6/HOXB6/NKAP/SOS1	8	0.912889	2.61692	5.4066e-07	0.000131921	0.000105855	10	tags=88%, list=15%, signal=84%
AD-LOY	GSEA_GO_BP	GO:0030097	hemopoiesis	ASXL1/ATM/GAS6/NKAP/SOS1	5	0.933333	2.49007	9.79526e-06	0.00119502	0.000958904	9	tags=100%, list=14%, signal=93%
AD-LOY	GSEA_GO_BP	GO:0002682	regulation of immune system process	ATM/C8A/GAS6/NKAP/SOS1	6	0.879624	2.42169	5.69678e-05	0.00463338	0.0037179	9	tags=83%, list=14%, signal=79%
AD-LOY	GSEA_GO_BP	GO:0002684	positive regulation of immune system process	C8A/GAS6/NKAP/SOS1	5	0.841682	2.24556	0.000682336	0.0416225	0.0333986	9	tags=80%, list=14%, signal=75%
AD-LOY	GSEA_MsigDb_C5	GOBP_HEMOPOIESIS	GOBP_HEMOPOIESIS	ASXL1/ATM/GAS6/NKAP/SOS1	5	0.933333	2.42906	5.80958e-05	0.0179091	0.0154853	9	tags=100%, list=14%, signal=93%
AD-LOY	GSEA_MsigDb_C5	GOBP_REGULATION_OF_IMMUNE_SYSTEM_PROCESS	GOBP_REGULATION_OF_IMMUNE_SYSTEM_PROCESS	ATM/C8A/GAS6/NKAP/SOS1	6	0.879624	2.3463	0.000106602	0.0179091	0.0154853	9	tags=83%, list=14%, signal=79%
AD-ROY	GSEA_MSigDb_C3	MIR29A_3P	MIR29A_3P	DNMT3A/FREM2/PCDHA12/RND3/TET2	5	0.892857	2.20765	0.000266582	0.011463	0.00968113	11	tags=100%, list=18%, signal=89%
AD-ROY	GSEA_MSigDb_C3	MIR29B_3P_MIR29C_3P	MIR29B_3P_MIR29C_3P	DNMT3A/FREM2/PCDHA12/RND3/TET2	5	0.892857	2.20765	0.000266582	0.011463	0.00968113	11	tags=100%, list=18%, signal=89%
AD-ROY	GSEA_MSigDb_C3	CACGTG_MYC_Q2	CACGTG_MYC_Q2	DNMT3A/IL1RAPL1/TET2/TMEM59L/TRIM37	6	0.815837	2.06947	0.00162912	0.0467015	0.0394419	13	tags=83%, list=21%, signal=73%
CTRL-ROY	GSEA_GO_BP	GO:0042221	response to chemical	ABCA12/CDKN1B/CYRIB/DNMT3A/IDH1/SRSF2/STIP1/TET2	14	0.784817	1.98702	0.00020292	0.0346994	0.0279816	11	tags=57%, list=18%, signal=61%
CTRL-ROY	GSEA_MSigDb_C5	HP_ABNORMALITY_OF_CARDIOVASCULAR_SYSTEM_ELECTROPHYSIOLOGY	HP_ABNORMALITY_OF_CARDIOVASCULAR_SYSTEM_ELECTROPHYSIOLOGY	ABCA12/CDKN1B/DNMT3A/HNF1A/SRSF2/TET2	7	0.869987	2.14711	0.000810559	0.0437702	0.0320811	9	tags=86%, list=15%, signal=83%
CTRL-ROY	GSEA_MSigDb_C5	HP_ACUTE_LEUKEMIA	HP_ACUTE_LEUKEMIA	DNMT3A/IDH1/SRSF2/TET2	5	0.891151	2.11972	0.000746448	0.0437702	0.0320811	8	tags=80%, list=13%, signal=76%
CTRL-ROY	GSEA_MSigDb_C5	HP_LEUKEMIA	HP_LEUKEMIA	DNMT3A/IDH1/SRSF2/TET2	5	0.891151	2.11972	0.000746448	0.0437702	0.0320811	8	tags=80%, list=13%, signal=76%
CTRL-ROY	GSEA_MSigDb_C5	HP_HEPATOMEGALY	HP_HEPATOMEGALY	ABCA12/HNF1A/SRSF2/TET2	6	0.865994	2.09366	0.000792241	0.0437702	0.0320811	6	tags=67%, list=10%, signal=67%
CTRL-ROY	GSEA_MSigDb_C5	HP_DECREASED_BODY_WEIGHT	HP_DECREASED_BODY_WEIGHT	ABCA12/CDKN1B/DNMT3A/HNF1A/IDH1/LUZP1/SRSF2/TET2	12	0.796784	2.01271	0.000618225	0.0437702	0.0320811	12	tags=67%, list=20%, signal=67%
Key: Columns and Values describing Gene Set Enrichment Analysis (GSEA) via R package clusterProfiler
Group: Each subject is stratified by being Alzheimer’s disease patient (AD) or control (CTRL). Each FACS cell type sample is stratified by cells loss of the Y chromosome in over 15% of cells (LOY) or otherwise (retention of Y chromosome, ROY)
	AD-LOY refer to LOY samples from AD subjects
	AD-ROY refer to ROY samples from AD subjects
	CTRL-ROY refer to ROY samples from controls
Method_and_Ontology: specifies both the analysis method and the annotation source used.
	GO_BP refers to Human Gene Ontology, Biological Processes
	MsigDb_C3 refers to The Molecular Signatures Database, Human Collection C3: regulatory target gene sets
	MsigDb_C5 refers to The Molecular Signatures Database, Human Collection C5: ontology gene sets
ID: The identifier for the term (e.g., a GO term like “GO:0030017”).
Description: A short name or description of the term.
geneSYMBOL: A “/” separated list of symbols in alphabetical order of genes, identified as the core contributors to the enrichment score, that is annotated with the term.
setSize: The total number of genes that belong to the gene set in the reference. This provides context on how broad or narrow the gene set is.
enrichmentScore: The running-sum statistic calculated by the GSEA algorithm, which reflects the degree to which the gene set is overrepresented at the top or bottom of the ranked list.
NES: The Normalized Enrichment Score, which accounts for the size of the gene set and enables comparison across different sets.
pvalue: The raw p-value from the enrichment test.
p.adjust: The p-value after correction for multiple comparisons using Benjamini-Hochberg method.
qvalue: Another measure of significance, representing the false discovery rate (FDR).
rank: Indicates the relative ranking of the gene set among all the gene sets tested, based on the enrichment score.
leading_edge: Provides a summary of the “leading edge subset”—the part of the gene set that contributes most to the enrichment score (e.g., “tags=88%, list=15%, signal=84%”)
	tags: Indicates the proportion of genes in the gene set that appear in the leading edge. This value reflects how many of the genes in the entire set are driving the enrichment.
	list: Represents the fraction (or percentage) of the total ranked gene list that is required to capture the leading edge genes. This gives an idea of how early (or late) in the ranked list the core signal appears.
	signal: Expresses the strength of the enrichment contributed by the leading edge genes, as a percentage relative to the maximum possible enrichment score. It provides a sense of how pronounced the enrichment signal is for that subset.
